# Supplementary material for: Common variants in SOX-2 and congenital cataract genes contribute to age-related nuclear cataract
Source: Commun Biol. 2020 Dec 11;3:755. doi: 10.1038/s42003-020-01421-2 (PMC7733496; doi:10.1038/s42003-020-01421-2)
Supplement: Supplementary file 3 — Supplementary Data 1 [file 42003_2020_1421_MOESM3_ESM.xlsx]

## Sheet: Sheet1
Supplementary Data 1: eQTL data (GTEx, TwinsUK expression data) for variants associated with age-related nuclear cataract (P<1x10-6) in the combined analysis (Discovery phase), as well as the GJA3 and CRYAB loci
Only the most strongly associated variant per locus is reported. Variants in both are variants that are either the top eQTL for a given gene in a tissue or in a strong LD (r2>0.8) with the top eQTL for that gene. Chr – chromosome; SNP – SNP rs number; P – P-value from the combined analysis (Discovery phase): N – number of hits; eQTL P – P-value for the correlation between SNP allele and transcrip…
Chr	Lead SNP	P	Closest Gene	N	Correlated gene	Tissue	eQTL P	Top eQTL for gene	LD(r2/D')
21	rs7278468	3.6e-17	CRYAA	2	CRYAA	Liver	4.8e-08	Yes	-
					PKNOX1	TwinsUK (Fat)	4.4e-07	rs35990176	0.01/-0.02
3	rs9842371	2.6e-12	SOX2-OT	0	-	-	-	-	-
11	rs4936279	4.2e-11	TMPRSS5	2	DRD2	Nerve (Tibial)	5.4e-08	rs1150230	0.31/0.75
					LRRC37A13P	Testis	1.5e-07	rs906846	0.25/0.70
2	rs62149908	6.5e-08	COMMD1	0	-	-	-	-	-
2	rs16823886	8.8e-08	LINC01412	0	-	-	-	-	-
12	rs11067211	1.6e-07	MMAB	23	MMAB	Brain (Cerebellum)	5.3e-08	rs11836136	0.96/1.0
						Artery - Tibial	9.9e-07	rs10850413	0.97/0.20
						Brain - Cortex	1.3e-06	rs754179	0.96/1.0
						Brain - Nucleus accumbens, (basal ganglia)	3.4e-06	rs9919738	0.66/1.0
						TwinsUK (LCL)	2.2e-07	rs729784	0.06/1.0
					KCTD10	Adipose	3.9e-14	rs59227481	0.65/0.18
						Cells - Transformed fibroblasts	3.1e-14	rs10466917	0.66/1.0
						Adipose - Subcutaneous	3.9e-14	rs59227481	0.65/0.18
						Esophagus - Mucosa	2.1e-12	rs1543896	0.24/0.82
						Skin - Sun Exposed (Lower leg)	3.4e-10	rs10466917	0.66/1.0
						Nerve - Tibial	2.2e-08	rs73194269	0.20/1.0
						Skin - Not Sun Exposed (Suprapubic)	5.7e-08	rs59227481	0.65/0.18
						Artery - Tibial	8.5e-08	rs73194269	0.20/1.0
						Cells - EBV-transformed lymphocytes	1.7e-07	rs59227481	0.65/0.18
						Esophagus - Muscularis	1.7e-07	rs7953014	0.30/1.0
						Colon - Sigmoid	9.8e-07	rs7296044	0.21/0.73
						Testis	1.2e-06	rs3782897	0.50/0.79
						Artery - Aorta	2.7e-06	rs73194266	0.20/1.0
						Adipose - Visceral (Omentum)	7e-06	rs7486178	0.63/1.0
						Muscle - Skeletal	9.2e-06	rs73194269	0.20/1.0
						TwinsUK (LCL)	2.1e-14	rs73196271	0.24/1.0
					UBE3B	TwinsUK (LCL)	9.5e-07	rs67106492	0.03/1.0
					MVK	TwinsUK (LCL)	1.5e-07	rs12831657	0.06/1.0
19	rs1005911	2.8e-07	GLTSCR1	0	-	-	-	-	-
2	rs61185326	3e-07	-	1	RHOB	Muscle (Skeletal)	3e-07	rs56900434	0.89/1.0
2	rs13021828	6.1e-07	ITSN2	11	AC009228.1	Testis	6.5e-10	rs55661701	0.62/1.0
						Esophagus - Muscularis	1.2e-06	rs10195436	0.87/0.96
						Adipose - Visceral (Omentum)	3.3e-06	rs6713263	0.48/0.82
					AC008073.7	Testis	5.1e-08	rs76172309	0.96/1.0
					FAM228A	Artery - Aorta	3.2e-08	rs2288072	0.71/0.92
						Esophagus - Muscularis	2e-07	rs2042468	0.68/0.88
						Thyroid	9.3e-06	rs6723257	0.71/0.92
					ITSN2	Thyroid	3.3e-09	rs55863105	0.75/0.96
					RP11-507M3.1	Artery - Aorta	6.3e-07	rs2384007	0.52/1.0
						Brain - Cerebellum	7.4e-07	rs11691212	0.71/0.92
						Esophagus - Gastroesophageal Junction	6.6e-06	rs79074784	0.48/-0.16
13	rs17077135	6.2e-06	GJA3	1	GJA3	Heart (Left Ventricle)	1.6e-07	rs9506430	0.4/1.0
11	rs10789852	8.4e-06	HSPB2/C11orf52 (CRYAB)	22	PPP2R1B	Thyroid	1.2e-15	rs615642	0.18/0.87
						Cells - Transformed fibroblasts	6.9e-10	rs3867465	0.55/0.78
						Brain - Caudate (basal ganglia)	2.6e-07	rs4936690	0.16/0.87
						Esophagus - Muscularis	4e-06	rs4245045	0.18/0.87
						Lung	4.7e-06	rs4936690	0.16/0.87
						Esophagus - Mucosa	5.4e-06	rs10789849	0.18/0.87
						Colon - Transverse	5.8e-06	rs3867465	0.55/0.78
						Adipose - Visceral (Omentum)	5.8e-06	rs4936690	0.16/0.87
						Adipose - Subcutaneous	7.6e-06	rs10789849	0.18/0.87
						TwinsUK (Fat)	6.9e-12	rs673679	0.18/0.87
					DLAT	Muscle (Skeletal)	1.5e-09	Yes	-
						TwinsUK (Fat)	8.5e-05	rs478941	0.76/1.0
						TwinsUK (LCL)	3.6e-16	rs35440570	0.76/1.0
					HSPB2-C11orf52	TwinsUK (Fat)	1.2e-17	rs10891295	0.72/0.85
					C11orf52	TwinsUK (Fat)	3.7e-16	rs4252591	1.00/1.0
					HSPB2	TwinsUK (Fat)	2.6e-14	rs10891295	0.72/0.85
					CRYAB**	TwinsUK (Fat)	7.6e-22	rs11214027	0.76/0.9
					PIH1D2	TwinsUK (Fat)	2.9e-05	rs574568	0.73/1.0
						TwinsUK (LCL)	1.4e-06	rs11214075	0.83/1.0
					C11orf1	TwinsUK (LCL)	1.7e-05	rs34695265	0.14/-0.08
					PPIHP1	Liver	2.5e-06	rs11214075	0.83/1.0
						Adipose - Subcutaneous	1.3e-05	rs574568	0.73/1.0
