# Supplementary material for: Common variants in SOX-2 and congenital cataract genes contribute to age-related nuclear cataract
Source: Commun Biol. 2020 Dec 11;3:755. doi: 10.1038/s42003-020-01421-2 (PMC7733496; doi:10.1038/s42003-020-01421-2)
Supplement: Supplementary file 4 — Supplementary Data 2 [file 42003_2020_1421_MOESM4_ESM.xlsx]

## Sheet: Sheet1
Supplementary Data 2. Variants in proximity to 47 genes linked to congenital cataract were nominally associated with ARNC in our analysis
Source – database or literature search (LS), listing the gene as a congenital cataract gene: OMIM – Online Mendelian Inheritance in Human, Cat-Map – Cataract Map; ClinVar – Clinical Variants; Chr – chromosome; SNP - SNP rs number; Beta - effect size and its standard error (SE); P – P-value from Discovery phase. Associations within gene refers to the longest transcript; locus - region between two …
			Strongest association within genea					Strongest association within locus
Gene	Source	Chr	SNP	EA	Beta	SE	P	SNP	EA	Beta	SE	P	Dist. (kb)
ABHD12	Cat-Map, OMIM	20	rs6115147	T	0.04	0.02	0.04	rs138435071	T	0.21	0.08	0.0074	242
ADAMTS10	LS, Cat-Map	19	rs7507292	T	0.04	0.03	0.1	rs17160349	A	0.04	0.01	0.0035	347
ADAMTSL4	LS, Cat-Map	1	rs150225445	C	0.16	0.06	0.01	rs7364686	A	0.03	0.01	0.0015	8.1
AGK	All	7	rs11768654	C	0.02	0.01	0.05	-	-	-	-	-	-
BEST1	Cat-Map, OMIM	11	rs2668897	C	0.02	0.01	0.06	rs142098871	A	0.25	0.07	0.00047	502
BFSP1	LS, Cat-Map, OMIM	20	rs74488569	A	0.08	0.02	0.00069	rs117266615	T	0.22	0.05	3.5e-05	3.1
BFSP2	LS, Cat-Map, OMIM	3	rs139695007	C	0.06	0.02	0.00094	-	-	-	-	-	-
CAV1	Cat-Map, OMIM	7	rs17138756	A	0.08	0.03	0.0018	-	-	-	-	-	-
CHMP4B	LS, Cat-Map, OMIM	20	rs73096872	G	0.08	0.02	0.00038	-	-	-	-	-	-
CLPB	Cat-Map, OMIM	11	rs61893858	T	0.18	0.08	0.03	rs74338241	T	0.08	0.03	0.0041	183
COL11A1	LS, Cat-Map	1	rs145618113	C	0.09	0.03	0.0016	-	-	-	-	-	-
COL18A1	LS, Cat-Map	21	rs10154210	G	0.06	0.02	0.01	-	-	-	-	-	-
COL2A1	LS, Cat-Map	12	rs1635554	A	0.06	0.02	0.02	-	-	-	-	-	-
COL4A1	All	13	rs1204421	A	0.03	0.01	0.0031	-	-	-	-	-	-
CRYBA1	All	17	rs60299773	G	0.08	0.04	0.05	-	-	-	-	-	-
CRYBA2*	Cat-Map, OMIM	2	-	-	-	-	-	rs1157766605	G	0.32	0.09	0.00084	645
CRYBA4	All	22	rs2071860	C	0.02	0.01	0.07	rs140639319	A	0.25	0.08	0.0022	33
CRYBB1	All	22	rs117474288	T	0.13	0.06	0.02	rs140639319	A	0.25	0.08	0.0022	11
CRYBB2	All	22	rs140064310	A	0.1	0.05	0.05	rs6519567	T	0.1	0.04	0.01	78
CRYBB3	Cat-Map, OMIM, ClinVar	22	rs79515519	G	0.1	0.05	0.03	rs6519567	T	0.1	0.04	0.01	58
CRYGA	Cat-Map, OMIM	2	rs111279488	c	0.04	0.02	0.03	rs6742698	a	0.04	0.01	0.00081	9
CRYGB	Cat-Map, OMIM, ClinVar	2	rs10190999	c	0.02	0.02	0.25	rs6742698	a	0.04	0.01	0.00081	5
CRYGC	Cat-Map, OMIM, ClinVar	2	rs2242073	g	0.03	0.02	0.07	rs6742698	a	0.04	0.01	0.00081	21.9
CRYGD	Cat-Map, OMIM, ClinVar	2	rs6742698	a	0.04	0.01	0.00081	-	-	-	-	-	-
CRYGS	LS, Cat-Map, OMIM	3	rs61347884	t	0.02	0.01	0.19	-	-	-	-	-	-
CRYZ	Cat-Map, OMIM	1	rs192122058	c	0.07	0.04	0.07	-	-	-	-	-	-
CTDP1	Cat-Map, OMIM	18	rs4799077	a	0.03	0.01	0.04	rs623546	t	0.03	0.01	0.00091	80.7
CYP27A1	LS, Cat-Map	2	rs192122058	a	0.14	0.09	0.14	rs115766605	g	0.32	0.09	0.00084	437
DHCR7	LS, Cat-Map	11	rs117333869	a	0.13	0.08	0.13	rs11233800	a	0.07	0.02	0.00085	23.4
EPHA2	All	1	rs114053114	g	0.12	0.06	0.05	rs147103545	g	0.19	0.06	0.0016	337
ERCC6	LS, Cat-Map	10	rs77066892	a	0.1	0.06	0.11	rs74418758	t	0.07	0.02	0.0033	416
ERCC8	LS, Cat-Map	5	rs189939729	g	0.08	0.04	0.04	rs79513808	t	0.05	0.02	0.0037	334
EYA1	All	8	rs7000159	a	0.02	0.01	0.0072	-	-	-	-	-	-
FAM126A	All	7	rs73082395	g	0.04	0.02	0.01	rs117268956	c	0.12	0.03	0.00068	52.5
FBN1	LS, Cat-Map	15	rs61324310	g	0.29	0.09	0.0014	-	-	-	-	-	-
FKRP	LS, Cat-Map	19	rs3201779	c	0.02	0.01	0.11	rs11666000	g	0.03	0.01	0.00073	329
FKTN	LS, Cat-Map	9	rs144224684	t	0.15	0.07	0.03	rs117233328	c	0.17	0.06	0.003	239
FOXE3	LS, Cat-Map	1	rs6666370	c	0.03	0.01	0.05	rs61565782	a	0.05	0.01	0.0013	326
FTL	All		rs2230267	t	0.02	0.01	0.13	rs353994	t	0.31	0.08	6.6e-05	301
FYCO1	All	3	rs9875616	a	0.04	0.01	0.0052	-	-	-	-	-	-
FZD4	LS, Cat-Map	11	rs181808329	c	0.08	0.05	0.11	rs2512493	a	0.03	0.01	0.0018	160
GALK1	LS, Cat-Map, OMIM	17	rs4788909	c	0.03	0.01	0.02	rs9893894	t	0.05	0.01	0.0018	24.8
GCNT2	Cat-Map, OMIM, ClinVar	6	rs117523939	t	0.07	0.02	0.0031	-	-	-	-	-	-
GFER	Cat-Map, OMIM, ClinVar	16	rs34973300	t	0.04	0.03	0.08	rs61613871	g	0.04	0.01	0.0023	47
GJA8	All	1	rs989192	a	0.05	0.02	0.009	rs74472924	t	0.22	0.07	0.0038	6.7
GNPAT	LS, Cat-Map	1	rs77105320	g	0.05	0.02	0.02	-	-	-	-	-	-
HSF4	LS, Cat-Map, OMIM	16	rs140579779	t	0.02	0.04	0.53	rs77172471	g	0.18	0.06	0.0039	116
JAM3	LS, Cat-Map, OMIM	11	rs643447	t	0.03	0.01	0.04	rs192835048	g	0.3	0.13	0.02	87.1
KCNJ13	Cat-Map, ClinVar	2	rs1446307	a	0.02	0.01	0.07	rs6722679	a	0.04	0.01	0.00064	292
LIM2	Cat-Map, OMIM, ClinVar	19	rs2547319	t	0.04	0.01	0.00014	-	-	-	-	-	-
LMX1B	LS, Cat-Map	9	rs77673310	g	0.09	0.04	0.0099	rs75554167	a	0.08	0.03	0.0015	313
LRP5	LS, Cat-Map	11	rs117289001	g	0.16	0.07	0.03	rs4488205	a	0.03	0.01	0.0039	526
LSS	Cat-Map, OMIM, ClinVar	21	rs2009213	a	0.03	0.01	0.02	rs55887015	a	0.19	0.05	0.0003	253
LTBP2	LS, Cat-Map	14	rs8005582	t	0.19	0.08	0.01	rs77546905	a	0.24	0.08	0.0014	447
MAF	All	16	rs1046729	c	0.03	0.01	0.05	-	-	-	-	-	-
MAN2B1	LS, Cat-Map	19	rs73002389	c	0.04	0.04	0.24	rs77746817	g	0.14	0.04	0.0014	381
MIP	All	12	rs2088155	a	0.02	0.01	0.02	rs2694913	a	0.04	0.01	0.00034	83.5
MIR184	All	15	rs41280052	t	0.09	0.06	0.19	-	-	-	-	-	-
MIR204*	Cat-Map, OMIM, ClinVar	9	-	-	-	-	-	rs117421763	c	0.23	0.07	0.00068	69.5
MSMO1	Cat-Map, OMIM, ClinVar	4	rs34317779	t	0.04	0.01	0.01	rs77187804	g	0.19	0.05	0.00024	504
MYH9	LS, Cat-Map	22	rs118064968	a	0.27	0.09	0.0022	-	-	-	-	-	-
NF2	LS, Cat-Map	22	rs139276470	g	0.09	0.04	0.01	rs62226362	c	0.04	0.01	0.00054	316
OPA3	LS, Cat-Map, OMIM	19	rs140425781	c	0.11	0.07	0.11	rs10419767	t	0.08	0.02		139
OTX2	Cat-Map, ClinVar	14	rs180754139	c	0.07	0.06	0.24	rs7142278	c	0.04	0.01	0.0034	26.4
PAX6	All	11	rs608293	T	0.03	0.01	0.03	rs141578834	T	0.12	0.04	0.0011	972
PEX1	LS, Cat-Map	7	rs11767684	g	0.03	0.01	0.03	rs117144480	t	0.31	0.09	0.00063	90.44
PEX10	LS, Cat-Map	1	rs72642198	t	0.04	0.02	0.03	rs11585747	t	0.03	0.01	0.0059	121
PEX12	LS, Cat-Map	17	rs2278951	t	0.04	0.02	0.03	rs74378724	a	0.05	0.02	0.0085	375
PEX13	LS, Cat-Map	2	rs184665551	a	0.25	0.1	0.0087	rs192108639	c	0.29	0.09	0.00067	336
PEX14	LS, Cat-Map	1	rs11539794	g	0.06	0.02	0.0015	rs12077574	g	0.13	0.03	0.00019	139
PEX16	LS, Cat-Map	11	rs11553093	g	0.1	0.04	0.0082	-	-	-	-	-	-
PEX5	Cat-Map, ClinVar	12	rs183222544	t	0.04	0.02	0.03	-	-	-	-	-	-
PEX6	LS, Cat-Map	6	rs112244711	c	0.17	0.08	0.03	rs35772949	a	0.14	0.05	0.0065	24.8
PEX7	LS, Cat-Map	6	rs72985582	c	0.08	0.03	0.0045	-	-	-	-	-	-
PITX3	All	10	rs117589665	g	0.04	0.03	0.11	rs141406333	t	0.19	0.06	0.002	264
POMT1	LS, Cat-Map	9	rs140258585	a	0.12	0.1	0.26	rs190891445	c	0.13	0.05	0.0049	134
POMT2	LS, Cat-Map	14	rs3213771	t	0.14	0.07	0.04	rs2072672	a	0.03	0.01	0.0041	201
PXDN	LS, Cat-Map, ClinVar	2	rs144128426	t	0.07	0.02	0.00066	-	-	-	-	-	-
RAB3GAP1	LS, Cat-Map	2	rs76658372	c	0.17	0.08	0.03	rs116793061	c	0.09	0.03	0.0067	312
RAB3GAP2	LS, Cat-Map	1	rs79223330	g	0.15	0.05	0.0051	rs76044834	g	0.22	0.07	0.0028	248
RECQL2	Cat-Map, OMIM	8	rs34437789	T	0.07	0.06	0.23	-	-	-	-	-	-
SC5DL	LS, Cat-Map	11	rs12362657	T	0.13	0.07	0.056	-	-	-	-	-	-
SEC23A	LS, Cat-Map	14	rs139803783	c	0.04	0.01	0.0036	-	-	-	-	-	-
SIL1	LS, Cat-Map	5	rs112470775	t	0.15	0.06	0.0086	rs140220799	c	0.28	0.09	0.0032	238
SIPA1L3	Cat-Map, OMIM, ClinVar	19	rs75633066	g	0.09	0.03	0.0064	-	-	-	-	-	-
SIX5	LS, Cat-Map	19	rs2341097	t	0	0.01	0.77	rs10419767	t	0.08	0.02	0.00043	376
SIX6	LS, Cat-Map	14	rs10151958	c	0.02	0.01	0.09	rs74916535	a	0.31	0.09	0.00032	177
SLC16A12	All	10	rs41302713	c	0.23	0.07	0.00079	-	-	-	-	-	-
SLC33A1	Cat-Map, OMIM	3	rs407258	C	0.02	0.01	0.1	rs16826083	A	0.05	0.01	0.00012	541
SORD	Cat-Map, OMIM	15	rs74011339	c	0.07	0.03	0.05	rs138353181	c	0.3	0.1	0.0023	30.7
TDRD7	All	9	rs35000942	a	0.13	0.05	0.0055	rs144717868	t	0.19	0.06	0.0013	162
TFAP2A	LS, Cat-Map	6	rs1800927	c	0.05	0.02	0.01	rs75312323	g	0.11	0.03	0.00037	13.6
TRPM3	Cat-Map, ClinVar	9	rs117421763	c	0.23	0.07	0.00068	-	-	-	-	-	-
UNC45B	Cat-Map, OMIM	17	rs1482266	c	0.03	0.01	0.03	rs16970282	c	0.03	0.01	0.00098	443
VIM	All	10	rs144610656	c	0.14	0.09	0.13	rs10904928	c	0.04	0.01	0.00063	70.3
WFS1	Cat-Map, OMIM, ClinVar	4	rs112272637	a	0.16	0.05	0.0028	rs7434644	a	0.12	0.04	0.00069	60.1
