# Supplementary material for: Common variants in SOX-2 and congenital cataract genes contribute to age-related nuclear cataract
Source: Commun Biol. 2020 Dec 11;3:755. doi: 10.1038/s42003-020-01421-2 (PMC7733496; doi:10.1038/s42003-020-01421-2)
Supplement: Supplementary file 5 — Supplementary Data 3 [file 42003_2020_1421_MOESM5_ESM.xlsx]

## Sheet: Supplementary Data
MarkerName	Allele1	Allele2	Effect	P-value
5:29439275	t	c	0.0074	0.4987
5:85928892	t	c	0.049	0.0563
10:128341232	t	c	-0.0068	0.4673
3:62707519	t	c	0.0279	0.08608
2:80464120	t	g	0.0285	0.1783
18:51112281	t	c	0.0016	0.877
1:209652100	t	c	0.0182	0.7313
4:55643311	t	c	0.0105	0.3575
4:77766374	a	c	0.0044	0.8679
2:32972867	a	g	0.011	0.5625
1:4429872	t	g	0.0059	0.7452
5:58252088	a	c	-0.006	0.6315
9:109166464	a	t	0.0059	0.802
7:67244641	a	g	-0.0084	0.4043
5:134532709	t	g	-0.037	0.5047
16:77819425	c	g	-0.0078	0.6873
3:192574024	c	g	0.0032	0.7521
3:27782939	t	c	-0.0084	0.9103
3:86420515	a	g	-0.0014	0.913
5:116222679	a	g	-0.0118	0.2196
15:36720911	a	g	-0.0098	0.3526
18:22800812	t	c	-0.0315	0.307
18:73604213	a	t	-0.0119	0.2108
5:116558955	a	g	0.03	0.1001
12:99265034	t	c	0.0437	0.1182
6:32410210	t	c	-0.0227	0.2026
13:51999015	t	c	-0.0071	0.5001
12:86664739	a	c	0.0013	0.9529
1:160695830	a	t	-0.0051	0.6346
11:93319354	t	c	-0.0047	0.7464
16:82450206	t	g	-0.0317	0.07075
3:188808661	t	g	-0.0055	0.7761
13:64631242	t	c	0.0004	0.9668
3:96720945	t	c	0.0137	0.2745
15:38111728	a	g	0.0099	0.3268
6:158954032	t	c	-0.0403	0.115
4:176190707	a	g	0.0009	0.9361
8:15430088	c	g	-0.0083	0.4462
22:42437366	a	g	0.0147	0.1812
7:26893317	t	c	-0.0076	0.5361
5:169343672	a	g	-0.0054	0.5932
6:27649763	c	g	0.0061	0.6137
1:75209261	a	g	-0.0275	0.6395
7:16025206	a	g	0.0052	0.6933
6:10580910	t	g	0.0145	0.4593
9:92082049	t	c	0.0004	0.9803
6:126075313	t	c	-0.0152	0.1122
13:58720677	t	c	0.0089	0.3429
5:78417775	t	c	0.0201	0.03275
3:87487679	t	c	-0.001	0.9829
11:101808815	a	c	0.0147	0.2467
8:39544300	a	g	-0.0076	0.8811
1:34750013	a	c	0.0792	0.04233
9:75048155	a	g	0.0009	0.9213
9:6535975	t	g	-0.0223	0.04074
2:202169132	t	c	-0.0027	0.7914
7:76970376	t	c	-0.0029	0.7591
1:11647942	t	c	0.0034	0.7946
5:7964741	t	g	0.0158	0.1672
13:64758847	a	c	-0.0006	0.9503
11:128199706	t	c	-0.0023	0.8271
16:58201759	a	g	0.0188	0.1798
13:70088740	t	c	-0.0345	0.03492
2:182945804	a	g	-0.0039	0.6757
2:11252399	a	c	0.0074	0.4335
12:30646491	a	c	0.0146	0.5095
8:130204848	a	g	-0.0005	0.9637
11:131878119	t	c	-0.0057	0.8381
3:129333182	c	g	-0.0189	0.352
8:57714794	a	t	0.0386	0.111
5:35732643	a	g	-0.0407	0.1381
3:61610438	c	g	0.0264	0.2677
15:49141384	t	c	-0.0194	0.2735
21:17851360	a	g	-0.0328	0.2539
14:50960444	a	g	0.0161	0.2558
3:135481562	t	c	0.0168	0.4027
4:163130596	t	g	-0.005	0.918
5:104202477	t	c	0.0023	0.8083
20:46350413	c	g	0.054	0.004885
8:8215349	t	c	-0.0025	0.7894
19:46176405	c	g	-0.0293	0.01707
21:37481887	t	g	-0.0134	0.5997
1:168120425	t	c	-0.0014	0.9297
1:68309232	a	g	-0.0053	0.6086
1:158675483	t	c	0.0064	0.5677
5:164500521	t	c	0.0031	0.7455
13:76664301	a	t	0.0198	0.211
16:55534605	a	g	0.0139	0.8233
7:107298840	t	c	-0.0388	0.2833
6:155296046	a	g	0.0254	0.01271
8:656033	a	g	-0.0352	0.362
1:15327726	c	g	0.0123	0.2695
6:102469688	t	c	-0.0635	0.1492
4:91069629	a	g	0.0035	0.7387
10:53179748	a	c	-0.0147	0.1611
15:95299166	a	g	0.018	0.1987
7:30566718	a	g	-0.0099	0.3455
16:89252892	a	g	-0.0043	0.7011
20:20784180	a	g	-0.0016	0.8604
12:63218442	a	g	0.0069	0.7366
9:2314002	a	g	-0.0096	0.34
4:183321045	t	c	-0.0422	0.3261
11:39187796	a	g	0.0154	0.2842
13:30129776	a	g	0.009	0.6749
5:81910114	a	g	-0.0077	0.4558
8:13745093	t	c	0.0054	0.5783
16:27557749	t	c	-0.0366	0.012
12:90643279	t	g	-0.0214	0.1522
3:180386672	c	g	0.0166	0.8374
13:96128127	a	g	0.0108	0.4268
15:63062902	t	c	-0.0014	0.8815
9:105101018	a	g	0.0014	0.9764
1:236990141	a	g	0.0718	0.3252
12:107172248	a	t	-0.0053	0.8964
9:107234218	t	c	-0.0037	0.7125
10:110139081	a	g	-0.0693	0.16
7:97944934	a	t	-0.0108	0.4143
8:88348152	t	c	0.0085	0.7545
12:24016182	t	c	-0.0165	0.1984
3:133412094	t	c	0.0009	0.9396
4:67157887	t	c	0.0124	0.7134
1:194346329	t	c	-0.0063	0.5468
8:125431341	a	g	0.0058	0.5436
21:26554633	a	g	-0.0052	0.7172
6:58449169	a	g	0.0066	0.4844
1:115625839	t	c	0.0106	0.3105
11:43776481	t	c	0.0117	0.2354
7:148880471	c	g	0.0353	0.06334
14:51459677	a	g	0.0175	0.6877
7:1714962	t	c	-0.0197	0.5822
15:40365851	a	g	-0.0057	0.5712
18:77301121	t	c	-0.0471	0.4463
2:165086342	t	g	-0.012	0.8068
3:126378647	t	c	-0.0177	0.4002
5:20542622	t	g	0.0028	0.9621
1:116708592	a	g	-0.0723	0.3508
4:183544892	a	g	-0.0025	0.8112
14:105470037	a	g	-0.0105	0.8018
20:41198835	t	c	0.0504	0.01226
3:16867094	t	c	0.0075	0.6416
5:163967787	t	c	0.0034	0.7117
15:27022368	t	c	0.0083	0.4436
14:105509234	t	c	-0.02	0.05144
7:143697692	t	c	0	0.9969
6:138919262	a	t	0.0089	0.4211
6:128932622	a	g	-0.0358	0.1679
3:153738429	a	g	0.0037	0.7141
10:58276884	a	c	-0.054	0.5054
15:63143872	t	c	0.0481	0.06651
4:71064567	t	c	0.0267	0.01697
8:133739549	a	c	0.0307	0.2717
4:187339527	t	c	-0.0393	0.5367
9:136876489	a	c	-0.0044	0.729
2:233924009	a	g	0.0327	0.003526
1:196664576	a	c	0.0142	0.2207
1:10244792	t	c	-0.0409	0.2602
2:83861307	a	g	0.0091	0.5857
20:22804107	t	c	-0.008	0.4059
20:23705897	a	g	-0.0464	0.05804
8:61559656	t	g	-0.0086	0.3811
5:142442460	a	g	0.0157	0.2648
5:60433913	t	g	0.042	0.2483
10:70518312	a	c	0.0095	0.3556
6:34038759	c	g	0.0004	0.9909
3:12904558	a	g	0.0082	0.5509
2:205099948	a	g	0.0263	0.2576
11:100779679	a	c	0.0104	0.4096
4:13312225	t	c	-0.0218	0.6352
5:157562505	t	c	0.0095	0.8886
8:15807042	t	g	0.0198	0.1899
15:70412763	t	c	-0.0137	0.5216
5:98989782	t	g	-0.0139	0.1502
9:99006060	a	g	-0.0254	0.06415
21:24184927	a	g	0.0084	0.3632
19:783509	t	c	0.0317	0.1448
5:39572373	a	g	-0.005	0.5972
12:63744998	a	g	-0.002	0.8486
4:163757636	a	g	0.0062	0.8139
11:103372981	t	g	-0.0159	0.4464
14:93731383	t	c	-0.012	0.2106
2:155670768	a	t	0.0147	0.2295
8:15748052	a	g	0.0111	0.2895
10:50570099	a	g	0.014	0.7069
18:35554592	c	g	-0.007	0.4569
7:117429299	a	g	-0.0219	0.3306
4:21949450	t	c	-0.0034	0.7244
3:142167118	t	c	0.0114	0.7713
1:1185524	t	c	-0.0012	0.9508
2:123551532	a	g	-0.0083	0.6778
9:135684773	a	c	0.0008	0.9375
4:123035327	c	g	-0.0059	0.5375
6:54657271	t	c	0.0656	0.1966
1:86473353	t	c	-0.0193	0.06879
17:3500018	c	g	-0.0017	0.8737
18:58272785	a	c	0.0096	0.4352
9:109427945	a	c	-0.0158	0.4753
10:1941263	a	c	0.0045	0.6599
15:34634501	a	g	-0.0042	0.7041
4:54467000	t	c	0.0142	0.3674
11:81703295	c	g	-0.0206	0.3885
10:36923472	a	g	-0.0065	0.6118
17:46097153	a	g	0.0137	0.1883
9:126220031	t	g	-0.0282	0.5376
6:34269551	a	t	-0.0081	0.634
5:107103326	t	c	-0.0057	0.5979
3:68130601	c	g	0.0072	0.6497
17:8308709	a	g	-0.0175	0.08075
14:54596511	t	c	-0.0003	0.9769
8:90105523	a	g	0.027	0.004729
2:146522256	c	g	0.0121	0.1974
1:55944571	c	g	-0.0002	0.986
7:139073116	c	g	-0.006	0.5827
19:3879652	a	g	0.0014	0.8966
11:123491390	a	g	0.0126	0.4428
4:168395997	a	g	-0.0118	0.5326
4:141068180	a	g	-0.0137	0.2632
12:121468863	a	c	-0.0151	0.1215
13:37339651	a	t	-0.0061	0.6788
3:60554554	a	c	-0.0076	0.4667
6:9431602	a	g	0.0024	0.9186
11:90437849	t	c	-0.036	0.4646
10:27129106	t	g	-0.0005	0.9607
19:35977221	t	g	0.0062	0.4974
5:80236869	t	c	-0.0452	0.02412
11:98185572	a	g	0.0108	0.5366
12:107632261	a	g	0.0009	0.9252
18:49710359	a	g	-0.0121	0.374
1:241047918	t	c	0.0036	0.6938
5:52880942	a	g	0.0407	0.003047
4:168525403	a	g	-0.0085	0.4229
8:63336339	t	c	-0.0051	0.6535
4:13964744	a	g	0.01	0.3558
15:39029418	t	g	0.0024	0.8205
20:57206870	t	c	0.0107	0.3674
7:81527193	a	g	0.0039	0.685
4:19439565	a	g	-0.0232	0.3854
15:39800975	a	t	0.0019	0.8998
3:57163331	t	c	0.0045	0.936
6:45380531	t	c	-0.008	0.5732
3:34530889	t	c	-0.0101	0.4276
6:99097861	a	c	0.0331	0.3403
2:130109954	a	g	0.0183	0.06358
14:47738271	c	g	0.019	0.04236
1:219501102	t	c	-0.0181	0.7039
4:48337805	t	c	0.0148	0.3417
21:24916246	a	c	-0.0097	0.4288
3:120344619	a	c	0.0617	0.3097
11:24515234	a	g	0.0046	0.9351
10:43572950	a	g	-0.0046	0.6732
7:142500409	t	g	0.0016	0.8857
20:52469900	t	c	0.0506	0.4159
5:122454936	a	g	0.1056	0.158
22:32413707	c	g	0.0429	0.1045
13:21124355	a	t	-0.0002	0.9819
14:84603367	t	c	-0.0365	0.429
6:130055752	t	c	-0.007	0.6358
2:81761070	a	c	0.025	0.2172
17:3966280	c	g	0.0045	0.6531
12:96420953	t	c	-0.0128	0.2785
2:186484840	c	g	0.0328	0.3644
4:131703149	a	g	-0.0716	0.05882
4:187799603	a	g	0.0161	0.0809
4:1358060	t	c	-0.1268	0.01681
18:37874681	t	c	0.0178	0.5048
1:202678730	c	g	-0.0122	0.2092
5:57390095	a	g	-0.0098	0.5949
21:37816199	a	g	0.0073	0.5
5:164508272	t	c	-0.0032	0.73
3:179967843	t	c	0.0191	0.3079
12:132998060	a	g	-0.0204	0.5721
5:52479728	a	c	-0.0751	0.1787
14:23044261	a	g	0.0479	0.1332
14:55268744	a	g	0.1016	0.04897
15:82375471	t	c	0.0196	0.07172
7:78106890	a	g	0.0595	0.01028
6:127407891	t	c	-0.0121	0.2811
8:132392888	t	c	0.0029	0.9542
11:85443805	a	t	0.0541	0.2383
11:90717639	a	g	0.0014	0.918
15:34124023	a	t	0.008	0.3964
6:162371534	a	g	0.0552	0.2913
13:114624475	c	g	0.0388	0.2366
15:59365405	c	g	-0.0041	0.6845
9:1754857	a	g	-0.009	0.5653
4:36918991	t	c	-0.027	0.09902
1:225301190	t	c	0.0146	0.5484
15:37840035	t	c	0.0357	0.07768
6:52167728	a	g	0.0003	0.9914
4:157727919	t	c	-0.0004	0.9881
19:33270891	t	c	-0.0072	0.4459
8:132118165	a	g	-0.0023	0.8046
10:31970530	a	c	0.0061	0.7172
7:116045839	a	c	-0.044	0.326
5:13403798	a	t	-0.0191	0.485
1:107668722	a	t	-0.0038	0.9094
12:94060996	t	c	-0.0027	0.8219
18:50585644	t	c	-0.0307	0.3336
13:42662388	a	c	-0.0347	0.337
2:234153848	a	g	-0.007	0.4608
16:15972558	t	g	0.0011	0.9149
6:134169161	t	c	-0.0174	0.4868
6:54193168	a	g	0.0064	0.5844
3:173938590	a	g	0.0211	0.04129
13:44287367	a	g	-0.0057	0.7961
15:26907409	t	c	0.0131	0.2739
20:10176429	a	g	0.0185	0.5981
14:88326386	a	g	-0.0007	0.9651
1:205331482	a	t	-0.0079	0.4398
2:105148208	t	g	-0.071	0.07737
18:77114288	a	c	-0.0308	0.01883
2:111391812	a	g	0.013	0.485
12:79238825	a	g	-0.0034	0.7347
18:66961543	t	g	-0.0658	0.4037
18:46397619	a	g	0.1053	0.093
18:61642597	a	g	0.0233	0.08482
16:54362788	t	c	0.0066	0.5329
6:9124657	c	g	0.0863	0.2014
9:115155588	t	g	-0.0119	0.6365
17:64895515	t	g	-0.0102	0.6088
8:92948073	a	g	-0.0378	0.2978
12:25399716	t	c	0.001	0.9273
9:80733858	t	c	-0.0293	0.1556
15:51238175	t	c	0.0037	0.6913
1:82607407	a	t	-0.0655	0.174
13:90829864	t	c	-0.0893	0.03042
3:13432213	t	c	-0.0141	0.1396
19:41651540	a	g	-0.0026	0.9423
3:140041778	a	c	-0.0025	0.903
19:35498890	t	c	-0.006	0.582
4:169414725	a	g	-0.0053	0.6212
10:33201123	a	g	-0.0012	0.9182
22:30588543	a	g	-0.0055	0.7115
12:67115981	a	g	-0.0683	0.329
11:85555199	t	g	-0.0064	0.8983
6:100229923	a	t	-0.0032	0.8894
12:59936780	t	g	0.0147	0.4042
14:84263001	a	g	0.0029	0.8202
7:14018156	a	g	-0.0254	0.006956
5:87700415	t	c	-0.0106	0.763
2:44283710	t	c	0.0244	0.07615
3:175034352	a	g	-0.0541	0.4036
6:134178405	t	c	0.005	0.6076
6:13171426	a	g	-0.0143	0.1552
4:81591257	a	g	0.007	0.8018
8:15521981	t	c	-0.0302	0.2142
22:22318520	t	c	-0.0376	0.108
2:202075948	t	c	0.0198	0.4845
13:90399577	a	c	0.0075	0.9324
13:105420065	t	c	0.0375	0.2643
11:69556618	a	t	-0.0169	0.1153
12:5794219	t	c	-0.0047	0.7108
3:171088491	t	g	-0.0192	0.07314
3:29133039	a	g	-0.0139	0.1415
18:68371503	a	g	0.0057	0.8774
13:90904071	c	g	-0.0706	0.06493
5:173691043	a	g	-0.0062	0.6549
2:186031285	t	c	0.0096	0.8501
9:110146297	t	g	0.0059	0.5348
3:30871240	t	c	0.0008	0.9335
6:129030234	c	g	-0.0012	0.899
2:223281386	t	c	0.0067	0.4692
3:156891102	a	c	-0.0154	0.1545
3:30689194	a	c	-0.012	0.2531
15:100013557	a	g	-0.0086	0.4592
14:45078976	a	g	0.0105	0.2832
7:142651868	a	g	-0.0165	0.4632
10:126349449	t	g	-0.0192	0.6178
9:4904946	c	g	0.0048	0.8591
18:57236926	a	c	-0.0249	0.3647
1:43001724	a	g	0.0049	0.6082
6:99765900	a	c	0	0.9984
4:158843159	a	g	0.0013	0.9233
11:124166504	t	c	-0.0041	0.6791
10:108556122	a	t	0.0041	0.7268
2:238769684	a	c	-0.0057	0.7339
17:26765139	a	c	-0.0017	0.9496
8:15958705	t	g	0.0059	0.7165
6:65400950	t	c	0.0132	0.1921
7:63803999	t	c	-0.0049	0.689
4:48062819	a	g	-0.0164	0.7381
14:96274090	a	t	-0.0161	0.1774
4:59103855	t	c	-0.0038	0.7048
14:59062482	a	g	0.0316	0.3384
17:76934714	t	c	-0.0067	0.5213
9:83606401	t	c	-0.0095	0.4397
11:70886644	c	g	-0.0057	0.6831
18:61313538	t	c	-0.0157	0.7406
9:20812414	a	g	-0.0019	0.8455
11:96715571	a	g	-0.0063	0.5543
3:10704569	t	c	-0.0059	0.6236
9:72782086	a	g	-0.0087	0.4871
2:18539207	t	c	-0.0164	0.07204
2:38202846	a	c	-0.0142	0.5607
3:158827362	t	c	0.0062	0.5598
15:98631091	t	c	-0.0217	0.4343
19:38946851	a	g	-0.0035	0.7143
5:9634914	t	c	0.0112	0.4028
3:89801865	a	g	-0.0196	0.2609
4:155376739	t	c	-0.0133	0.3547
1:56240015	t	c	-0.0181	0.05482
7:11227388	a	g	0.0235	0.3734
11:108265876	c	g	-0.0016	0.8589
10:13415971	a	g	-0.0132	0.1834
8:1293395	a	g	-0.0062	0.6003
3:14486746	t	c	-0.0007	0.9933
10:4875455	t	c	0.0266	0.1916
4:18027239	t	c	0.0151	0.1401
13:108112383	a	c	-0.0397	0.3507
1:16373667	a	g	0.0043	0.8643
10:69478558	a	g	0.0211	0.2996
7:98718455	a	g	-0.0061	0.6309
17:51288072	c	g	0.0233	0.03814
16:11650057	t	c	0.014	0.1644
9:138092739	t	c	0.0424	0.0748
6:145866114	t	g	0.0014	0.9801
18:71336807	a	g	0.0599	0.04304
5:27286947	a	g	0.0072	0.7959
8:63596255	t	c	-0.011	0.3215
5:108788863	a	g	0.0004	0.9764
17:61887561	a	t	0.0005	0.9552
4:175068695	a	g	-0.0044	0.7266
12:4963136	t	c	-0.0454	0.511
12:129915084	a	g	-0.02	0.1178
17:29952162	t	g	0.0013	0.8912
1:239619618	t	c	0.0038	0.7617
5:112720648	a	c	-0.0128	0.4832
20:13826376	t	c	0.0392	0.5541
9:119708377	t	c	-0.0069	0.4591
13:21506779	t	c	0.0014	0.9171
12:128427082	a	g	0.0105	0.5048
4:84687993	a	t	-0.01	0.5497
8:123453458	a	g	-0.003	0.8639
7:138093986	a	g	-0.0024	0.9419
6:161266428	a	c	0.0142	0.2376
19:23716499	t	c	0.0041	0.8497
1:81822912	t	c	0.0187	0.1288
12:131196630	t	c	0.0626	0.04996
11:82186977	t	c	0.0075	0.6815
14:43620500	t	c	-0.0027	0.8443
7:140678199	a	g	-0.0368	0.4913
1:105728157	t	c	-0.0005	0.9644
10:94552077	a	g	-0.2027	0.04755
4:117261149	t	c	-0.0335	0.3609
4:70419458	t	c	-0.0123	0.2455
1:56453397	a	g	0.0066	0.5711
13:68735552	t	g	-0.0122	0.5064
17:44213921	a	c	-0.0192	0.4171
17:67825316	t	c	0.0297	0.6839
17:64876131	a	c	0.0298	0.2398
10:131497715	a	g	-0.0019	0.8457
6:135103623	a	g	-0.0757	0.1541
1:183994878	a	g	0.0627	0.178
17:30882127	t	c	-0.0033	0.7481
3:106428451	a	t	0.0036	0.7153
1:109316076	a	g	-0.0166	0.2171
17:25905883	t	c	0.0778	0.2265
8:134411967	t	c	0.0027	0.9491
5:38161858	t	g	-0.0024	0.8502
5:151513625	c	g	-0.0168	0.294
5:146281109	a	g	-0.0294	0.002588
11:55668141	t	c	-0.0301	0.2537
11:25740759	t	g	0.0022	0.9084
5:40333083	c	g	0.0057	0.565
19:10126969	t	c	0.0135	0.4347
9:110622492	t	g	0.0376	0.1521
11:117594288	t	g	-0.0273	0.3728
14:83302630	t	c	0.029	0.004511
11:122262849	t	c	-0.0056	0.6002
6:69561451	a	g	-0.0222	0.2051
5:158939906	a	g	-0.0201	0.5476
11:44704275	a	g	-0.0068	0.5893
12:1801910	a	g	-0.063	0.1445
19:29577843	t	c	-0.0301	0.4302
20:59675226	a	t	-0.0242	0.3816
13:91363516	a	g	0.0327	0.5284
8:85119390	t	c	0.0056	0.6423
1:234335447	a	g	-0.0057	0.6669
7:33367180	a	g	0.0078	0.915
16:10448340	a	g	0.037	0.01777
8:60553075	t	c	-0.0019	0.8545
9:83474829	a	t	-0.0008	0.9321
20:24911713	a	g	0.0144	0.3694
16:5393693	a	g	-0.0284	0.3989
7:126581384	t	g	-0.0142	0.2455
10:124628323	t	c	-0.0068	0.473
1:174403677	t	c	0.011	0.396
10:54974228	t	c	0.0324	0.4979
1:198554260	a	t	-0.0194	0.207
3:104943399	t	c	0.0013	0.9167
18:67035710	t	c	0.004	0.8209
16:56721773	a	t	0.0164	0.2646
6:101125962	t	c	-0.0028	0.845
13:63100570	t	g	0.0484	0.358
5:38303899	t	c	0.0039	0.7739
8:79191035	a	g	0.0262	0.7657
5:157117920	t	g	-0.0015	0.9487
1:239696984	t	c	-0.0036	0.7186
1:105943653	c	g	0.0128	0.4199
17:15127554	a	g	0.0003	0.9747
10:100325395	t	c	-0.0168	0.4722
8:14643725	a	g	0.0204	0.6434
13:56822940	t	c	-0.0088	0.404
7:13910748	a	g	-0.0194	0.03637
17:47196074	a	g	-0.0103	0.31
11:21094068	a	t	-0.0261	0.005205
13:52384472	a	g	-0.105	0.1821
4:88530463	t	c	0.0098	0.3003
16:69354963	a	g	-0.0055	0.6276
6:62178866	a	g	-0.0002	0.9819
15:96120955	a	g	-0.0581	0.1796
4:165160898	a	c	-0.0054	0.6248
4:129334646	a	g	0.0172	0.2178
17:3430046	a	g	-0.0078	0.9194
2:195600989	t	c	0.0145	0.361
16:51463710	a	g	-0.0075	0.4677
15:41054501	t	c	-0.0097	0.3249
4:149931924	t	g	-0.0051	0.8754
4:149709259	t	c	0.0074	0.4279
11:62444798	t	g	0.007	0.5776
3:40773427	t	g	0.039	0.01322
9:3333743	c	g	-0.0261	0.3517
9:72010670	a	g	-0.0402	0.08408
2:112780581	a	g	-0.0673	0.506
20:16061780	a	g	-0.0411	0.1898
3:67265829	a	g	-0.008	0.6399
18:50995585	t	c	-0.0031	0.7625
16:82378044	a	g	0.0209	0.05619
13:77258302	a	g	-0.0021	0.8194
2:25000901	a	g	0.0188	0.09521
9:21417677	t	c	-0.0006	0.946
16:89279659	a	g	-0.0618	0.0161
1:241593068	a	g	0.0046	0.6348
12:50935309	a	t	-0.0064	0.631
3:90021692	a	g	0.0681	0.4204
11:98935626	t	g	0.0078	0.488
19:35377410	a	g	0.102	0.2918
14:23906200	a	g	-0.0115	0.3547
17:52347347	a	g	0.059	0.4002
8:103216171	a	c	0.0276	0.2398
7:139287400	t	c	0.0292	0.564
16:84474614	a	c	-0.0056	0.7628
2:28171080	a	g	0.0819	0.001448
1:52179277	a	g	0.0138	0.826
11:3638280	t	c	-0.0075	0.6636
5:153317293	a	g	0.0226	0.3195
14:60112438	a	t	0.0187	0.4166
18:71176311	t	c	-0.0128	0.1652
18:57279306	a	g	-0.0036	0.6994
2:143351790	a	g	-0.0095	0.4371
17:75581857	a	g	0.0057	0.9162
13:65382982	t	g	-0.0783	0.03171
5:120238612	t	c	0.0113	0.3276
8:12617888	a	g	0.0077	0.4278
19:36725060	c	g	-0.0094	0.3303
17:72109991	a	g	-0.0153	0.5654
13:95177375	a	g	0.0135	0.1553
16:29680389	a	c	0.0052	0.6051
20:47583480	a	c	-0.0101	0.3553
2:133816484	a	g	-0.02	0.1386
3:65382723	t	c	-0.02	0.3909
14:34111055	a	c	0.0076	0.6334
13:27075104	a	g	-0.0122	0.5876
18:57704705	t	c	0.004	0.6865
4:29985353	t	c	0.0117	0.6529
20:30452092	a	t	-0.011	0.2483
7:135929763	t	g	0.0012	0.9076
1:182243725	t	c	-0.0057	0.6593
9:85546352	t	g	0.0011	0.9783
7:46110380	t	c	-0.0238	0.6112
6:33606523	t	c	0.0108	0.2635
1:58681228	c	g	0.0222	0.1076
3:85602692	t	g	0.04	0.3691
18:8934996	t	c	0.0039	0.7694
3:39149976	t	c	0.0382	0.0112
18:50047869	t	c	0.0237	0.3235
14:25774428	c	g	0.0032	0.7248
5:132917679	a	t	0.0002	0.9821
20:60011853	a	g	0.0012	0.9685
5:10231691	t	c	-0.0019	0.9158
16:23099302	a	g	-0.0367	0.3344
6:24261982	a	g	0.0092	0.4841
7:107112439	a	g	-0.0455	0.07631
18:32435732	t	g	-0.0192	0.2837
10:106836571	t	g	-0.014	0.1788
20:44181074	a	g	0.0024	0.8342
1:88707722	a	t	-0.1892	0.04194
2:87319123	t	c	0.006	0.6308
8:49699412	t	g	0.0048	0.8484
12:104213253	t	c	-0.0362	0.5282
4:32696839	t	c	-0.0025	0.8136
10:2265118	t	c	0.0115	0.4809
8:93188121	a	c	-0.0218	0.2904
4:99978495	a	g	0.0278	0.03405
6:102269449	a	g	-0.0146	0.3297
17:63248729	a	g	0.0759	0.1445
4:166743276	a	g	0.0419	0.03357
5:170726071	a	g	-0.0071	0.5975
18:73439770	t	g	-0.0139	0.5013
19:14615261	t	c	-0.0045	0.6947
6:115399182	a	c	-0.0255	0.7195
18:66447049	t	g	0.0771	0.09743
20:147685	a	c	0.0144	0.129
8:12698209	c	g	-0.0036	0.8642
6:167164976	t	c	-0.0005	0.9561
18:11856742	t	g	-0.0083	0.7125
7:123848677	a	g	-0.0134	0.8706
3:141784699	a	g	-0.0074	0.67
8:2498621	a	g	-0.0238	0.198
8:32432984	t	g	0.0228	0.5267
13:99451535	t	c	-0.0073	0.5478
17:43100389	t	c	0.0074	0.8857
21:31509410	t	c	-0.0416	0.2284
6:79078738	t	c	0.0108	0.319
11:132289761	a	g	-0.0008	0.9343
1:186576330	t	c	0.0134	0.2366
5:97590766	c	g	-0.0782	0.2736
11:24335626	a	g	-0.0364	0.6021
17:14456138	t	c	-0.0155	0.09599
7:78336855	a	g	0.0031	0.757
4:30334017	a	g	0.0009	0.9393
11:61961614	a	c	0.0018	0.8734
18:47766713	t	c	0.006	0.6787
10:124984636	c	g	-0.0243	0.7341
12:111504033	t	c	0.024	0.1011
2:55498165	t	c	-0.0258	0.3394
5:76737956	t	c	-0.0077	0.4274
5:143346586	a	c	-0.0199	0.2122
18:1139030	a	g	-0.0012	0.9683
3:131114331	t	c	-0.0773	0.02927
1:84038710	t	c	-0.0044	0.7049
7:29049494	t	g	0.0033	0.7326
4:182549224	a	g	-0.0188	0.4599
9:6159758	t	c	0.0049	0.6704
5:71191023	a	c	-0.0276	0.005875
18:11259797	c	g	0.0107	0.4916
6:98591810	c	g	-0.0135	0.1581
13:23557435	c	g	0.0043	0.6667
20:49003699	t	c	-0.0241	0.4766
6:5902885	c	g	-0.0278	0.6873
3:186780870	t	c	0.0204	0.4812
7:9852623	a	t	-0.0362	0.3256
7:53800079	a	c	-0.0016	0.9719
9:2746145	a	g	0.1038	0.01955
1:147185305	a	g	0.0508	0.4158
3:188457961	c	g	0.0122	0.391
1:39502644	t	c	0.003	0.8058
10:13065690	a	g	0.0072	0.5692
3:192820722	a	g	-0.0181	0.3904
6:14228977	c	g	-0.0999	0.1297
19:774528	a	g	0.0056	0.7398
9:111717288	a	g	0.0149	0.3459
11:127910005	t	c	-0.0021	0.9426
9:122589164	t	c	-0.001	0.9177
10:45361431	t	c	-0.0685	0.201
22:17973479	t	c	0.0088	0.6151
17:11312318	a	c	-0.0032	0.7504
2:74516928	c	g	0.002	0.8724
1:194926256	a	g	0.0386	0.5206
12:83544327	t	g	0.0017	0.8977
1:10010593	t	c	0.0408	0.561
14:23016810	t	c	-0.0277	0.2391
15:66538713	a	g	0.0079	0.4637
9:134015467	a	t	0.0057	0.566
4:71797139	a	g	-0.0072	0.8769
15:24045005	t	c	0.0086	0.8322
6:36494228	a	g	0.0052	0.6354
1:96880146	a	g	-0.0131	0.2218
19:58180715	c	g	0.0006	0.9651
14:54921891	a	g	-0.0321	0.01963
7:147928028	a	c	0.0328	0.6362
2:240596176	a	c	-0.138	0.2229
6:101478495	t	c	-0.007	0.755
8:127538506	t	g	0.0155	0.2003
2:142182621	a	g	-0.0353	0.05994
7:75135340	a	t	0.0439	0.3162
11:55681942	t	g	-0.0327	0.2662
1:16033853	a	g	0.0226	0.2936
7:8430933	t	g	0.0034	0.8879
2:151832922	a	g	0.0076	0.4773
21:17476247	t	g	-0.007	0.5463
6:151739960	t	c	-0.0365	0.02764
5:139857403	a	g	0.0776	0.254
7:39430390	t	c	-0.0092	0.6946
6:152684282	t	c	0.034	0.6489
3:152945109	a	g	0.0037	0.8723
20:59545800	a	g	-0.0034	0.7799
12:28663170	a	g	-0.0045	0.7309
2:184347834	a	g	-0.0079	0.5074
10:85607057	t	c	-0.002	0.9338
11:26249689	c	g	0.0118	0.8376
12:68339648	a	g	0.0012	0.905
4:190341415	t	c	0.0228	0.01378
9:27498800	a	c	0.0397	0.06365
6:50886979	t	g	-0.0175	0.1501
2:206942032	t	c	-0.0204	0.5994
9:126987819	a	c	-0.005	0.6888
2:242791326	a	g	-0.0143	0.6056
11:2498133	t	g	-0.0014	0.8887
10:61707354	a	g	-0.0175	0.07288
5:85052413	c	g	-0.0014	0.8878
22:24643609	t	c	-0.0093	0.7127
14:70961694	a	g	-0.0134	0.2534
12:12430036	t	c	0.0329	0.1521
3:164532298	t	c	0.017	0.182
10:53730283	a	t	0.0495	0.4226
10:66831716	t	c	-0.024	0.0549
1:224534990	a	g	0.0066	0.6976
13:23635138	a	t	-0.0013	0.896
18:69439598	t	c	0.0051	0.5869
15:24984001	a	g	0.0167	0.3593
2:194811392	a	g	-0.0099	0.7034
10:94797613	a	g	-0.0145	0.272
11:62954690	t	c	0.013	0.1715
2:133633910	a	g	0.0265	0.2722
7:81314028	t	c	-0.0341	0.373
4:40241236	t	c	-0.0115	0.2748
18:45849585	a	t	0.003	0.8513
8:90142653	a	g	-0.0626	0.09152
16:55108047	a	g	0.0008	0.9681
10:103722941	t	c	0.0171	0.5696
13:94958719	a	g	0.0051	0.6031
10:57565530	t	c	0.0076	0.8631
14:27025002	t	c	-0.0013	0.9429
1:194311379	a	g	-0.0678	0.1522
18:43248509	t	c	0.0007	0.9475
3:90420293	c	g	-0.0274	0.1326
13:57434145	a	g	0.0089	0.5154
5:71810148	a	t	-0.007	0.493
12:123853183	a	g	0.0145	0.4041
1:242202609	a	g	-0.025	0.1733
3:49300117	a	c	-0.0088	0.8979
1:9741712	c	g	-0.0108	0.2662
18:59330196	a	g	-0.011	0.2503
17:51314354	t	c	-0.0038	0.6851
18:38750289	c	g	0.0591	0.3051
10:77989928	a	c	0.067	0.1322
7:29167254	t	c	0.0132	0.3958
6:4248912	t	c	0.0379	0.5357
16:81532265	a	g	0.0018	0.8495
5:92675985	a	g	0.0092	0.396
2:76519046	t	c	0.0057	0.6414
10:123612773	c	g	0.0379	0.6627
1:238853615	a	g	-0.002	0.8312
17:3482158	t	c	-0.0105	0.3385
17:76367670	t	c	0.0064	0.7099
7:115479377	a	t	0.0016	0.9762
4:68992893	a	g	0.0007	0.9904
9:11864627	a	t	0.0137	0.1802
16:65267939	c	g	-0.0587	0.2342
15:45174063	t	c	-0.0319	0.4796
3:184227832	t	c	0.0069	0.5144
19:10852386	t	c	0.0718	0.04139
18:32287174	a	g	0.0299	0.6736
11:76637353	a	g	0.0096	0.316
3:98010533	a	g	-0.0096	0.6732
4:5300382	a	g	0	0.9991
10:103217146	a	g	0.0042	0.7023
22:49112195	t	c	-0.0098	0.6954
6:37276339	t	g	0.0105	0.4637
9:18299917	t	c	-0.0147	0.2207
18:49387502	a	g	-0.0282	0.1262
4:125343533	t	g	-0.0018	0.9142
10:17233450	t	c	-0.005	0.6287
19:11523844	a	g	0.0039	0.8822
7:90499487	a	g	0.0271	0.4238
8:102499101	t	c	0.0088	0.3784
13:91657754	c	g	-0.004	0.8872
2:36181849	t	c	0.003	0.9339
2:41648711	a	g	0.0255	0.2556
5:105203779	a	g	-0.0041	0.7231
15:61081736	t	c	0.0147	0.19
10:52105426	t	c	-0.0243	0.222
4:188989291	t	c	0.0595	0.2487
1:52195226	a	g	-0.0106	0.8115
8:13414348	t	c	0.0031	0.8217
9:120636981	t	c	-0.0099	0.8505
12:99816638	a	g	0.0243	0.3009
5:128651770	t	c	0.0078	0.6577
6:168465200	a	g	-0.048	0.1958
4:126967452	c	g	0.0107	0.2841
5:29313321	a	t	0.0016	0.8719
14:25149152	a	g	0.0586	0.4017
17:14167809	a	g	-0.0191	0.6541
16:48754491	t	c	-0.012	0.2616
15:92614262	c	g	-0.0002	0.9831
12:66869678	t	c	0.0001	0.9952
12:121339300	a	g	-0.0337	0.1336
3:195156570	t	c	-0.0093	0.6415
2:176588837	c	g	0.0047	0.964
8:15264386	c	g	-0.0099	0.3541
1:158846099	t	c	0.0038	0.7297
6:154952314	c	g	0.0221	0.1198
17:6048273	t	c	0.034	0.1226
4:189347716	a	g	-0.0058	0.587
8:137082107	t	g	-0.0041	0.7367
17:8302505	t	c	-0.0032	0.7559
5:76803554	a	g	0.0218	0.2638
21:31297409	a	g	-0.0048	0.6407
1:174854069	a	g	-0.0986	0.005241
10:85637465	a	g	-0.0016	0.8793
7:13208452	a	g	-0.0082	0.3734
19:5558009	a	g	0.0009	0.9823
1:223903926	t	c	0.0314	0.03247
12:5282487	t	c	-0.0002	0.9847
6:7284487	a	g	0.014	0.3746
16:46582406	a	g	-0.0141	0.4816
2:207936541	t	c	0.0155	0.2789
4:93519642	t	c	0.0099	0.5167
17:68681924	t	c	0.0184	0.2015
18:5650514	t	c	-0.0144	0.2214
4:165647875	t	c	-0.0231	0.2298
3:18569292	c	g	-0.0173	0.4154
7:146161426	a	g	0.1026	0.002316
6:58007504	a	g	0.0193	0.2953
15:34750329	c	g	-0.0104	0.5301
6:63870622	a	g	0.0098	0.4741
15:98808046	c	g	-0.0083	0.4265
16:2014954	t	c	0.0105	0.2793
15:102258211	a	g	0.0072	0.6203
21:32169175	a	c	-0.0075	0.4604
16:2940859	t	c	0.034	0.4378
3:81162266	t	c	0.0047	0.6519
2:221949907	a	g	0.0089	0.3882
18:67636073	t	c	-0.014	0.7351
1:209476462	c	g	-0.0554	0.1012
4:101320412	t	c	0.0179	0.2975
5:73263341	a	g	0.0037	0.7253
18:60655760	a	g	-0.0035	0.7082
6:37495985	a	g	0.0053	0.5888
2:242902643	a	c	-0.0245	0.1142
7:24533762	a	g	0.0052	0.8542
6:54609386	a	g	0.003	0.7594
3:41551472	a	g	-0.0142	0.218
17:68948895	a	g	-0.0067	0.5995
14:84365483	a	g	-0.0139	0.5646
4:59605031	t	c	0.0117	0.3039
10:30438269	t	g	0.0147	0.2468
19:39285451	a	t	-0.0231	0.03746
5:98325977	t	g	0.0016	0.8959
1:95062439	c	g	-0.0119	0.3693
1:184337693	a	g	0.0221	0.7028
1:39242855	a	g	-0.0065	0.5215
2:41202593	t	g	0.0968	0.142
1:173531759	a	t	0.0011	0.9123
16:75794003	a	c	0.0016	0.9611
2:73947561	t	c	0.0325	0.2835
2:159108674	a	g	0.0558	0.002149
13:102156502	a	g	0.004	0.6735
5:8344043	c	g	-0.0793	0.08578
2:197494808	t	g	-0.0472	0.275
18:8982219	c	g	0.0372	0.4098
2:215603804	a	t	0.0071	0.4951
11:1668095	t	c	0.0149	0.2986
12:19128595	a	g	0.0151	0.7632
9:114025681	a	t	-0.0098	0.5707
8:100760451	t	c	0.0037	0.8709
4:177260226	t	c	-0.029	0.4934
9:5435709	t	c	0.0083	0.3971
12:103945224	a	g	0.014	0.1863
22:44027488	c	g	-0.0448	0.08102
22:47665204	a	g	-0.0123	0.1974
12:61472455	a	g	-0.0055	0.7627
16:13220327	a	g	0.0065	0.5227
13:109729891	t	c	-0.0058	0.5292
7:52110450	a	g	0.0198	0.4065
6:78262389	a	g	-0.0113	0.229
12:94652648	t	c	0.0161	0.7395
1:182259826	a	c	0.0066	0.5417
8:82720584	a	g	0.0677	0.1225
5:51086799	a	t	0.0207	0.4497
5:63702373	t	c	-0.0298	0.6056
12:43826204	t	c	0.0309	0.137
17:58245114	t	c	-0.0098	0.6368
18:33845342	a	g	-0.0093	0.449
22:33290118	t	c	0.0031	0.7382
5:62686693	a	t	-0.0288	0.1705
4:95730963	a	g	0.0125	0.7206
16:15520168	t	c	-0.0014	0.8846
4:32436695	t	c	0.0188	0.4723
17:68329244	t	c	-0.0188	0.1663
7:76222181	t	g	0.0035	0.7841
1:16457200	t	c	-0.0909	0.1106
2:201409291	a	c	0.0098	0.3969
2:20884262	a	g	-0.0264	0.004185
9:24641266	c	g	0.0333	0.4406
8:102927258	a	g	-0.0095	0.4902
2:186553088	t	c	0.0051	0.849
19:17055321	t	g	0.0032	0.8084
2:32101594	t	c	-0.0011	0.9361
18:30816726	c	g	0.0104	0.5328
2:67416538	a	t	-0.0293	0.4797
18:54422555	t	g	0.0005	0.9863
2:229120172	a	g	-0.0182	0.0797
2:96744820	a	t	0.0408	0.6317
2:74913357	t	g	0.0033	0.9498
10:49978790	t	c	-0.0022	0.8142
5:7212264	a	g	0.0064	0.9108
9:131169528	t	c	-0.0127	0.3114
13:71544706	a	g	0.0141	0.1518
6:119328599	a	g	-0.0021	0.828
6:31308887	a	g	0.0003	0.9839
5:113870264	t	c	-0.0106	0.4931
18:728485	t	g	0.0198	0.0985
12:60756377	a	c	-0.0199	0.6425
19:2375445	t	c	0.0585	0.1098
20:4403475	t	c	-0.0033	0.7652
2:5550055	a	g	-0.0683	0.3554
12:93067855	t	c	0.0155	0.2242
14:69272125	t	c	0.0076	0.4523
6:132113141	a	g	-0.0055	0.9002
3:76257985	t	c	0.0109	0.3058
14:45855402	t	c	0.0175	0.5517
2:218338968	a	g	0.0089	0.3485
3:7913209	t	c	-0.002	0.8445
8:134423397	a	g	0.0133	0.7517
8:51461272	a	g	0.0045	0.7661
6:74957579	t	c	-0.0048	0.8354
4:20101264	a	g	-0.0065	0.6557
14:80341530	a	g	0.0027	0.8217
15:97937594	a	c	-0.0172	0.3116
1:167989180	a	t	-0.0057	0.6469
2:138261574	t	c	-0.0254	0.2611
7:108769167	a	g	0.1585	0.007628
4:7891752	t	g	0.0027	0.9168
2:150152471	a	g	-0.0045	0.7385
6:12822973	a	c	0.0004	0.978
16:11359675	t	c	0.0004	0.9622
19:41054490	a	g	-0.0061	0.6661
5:91217942	t	c	-0.0089	0.4264
9:27201830	a	g	0.0028	0.7585
7:1964675	t	c	-0.0021	0.8304
10:109561143	a	g	-0.0016	0.9015
14:93064986	t	c	0.0069	0.5459
3:125229919	t	c	-0.0662	0.09037
17:13207830	a	g	-0.002	0.8377
13:62769501	a	c	-0.001	0.9156
7:117104985	a	c	-0.0168	0.7172
18:48647352	a	t	-0.0031	0.7463
2:41624081	a	g	-0.0067	0.5732
4:59201566	a	g	0.002	0.8518
14:34790249	a	g	-0.0009	0.9279
20:1371335	t	c	0.0138	0.4872
12:128619825	a	c	0.0039	0.7102
6:17535757	a	g	0.0072	0.4551
15:31850925	t	c	0.0061	0.5469
12:47908162	t	c	-0.0001	0.9948
19:17092335	a	g	-0.0003	0.9951
10:64656699	a	c	-0.011	0.2862
12:47769088	t	c	0.001	0.9716
21:18584357	a	c	0.0033	0.8351
7:33687423	a	g	-0.0058	0.6332
1:21641336	t	c	0.0179	0.2046
14:25009218	t	c	0.0172	0.3974
13:75825762	a	g	0.0186	0.05701
5:169035938	t	c	0.0015	0.8756
12:20743781	a	g	0.0114	0.2764
14:28079868	t	g	0.0027	0.7693
7:80324521	t	g	0.0115	0.6623
6:77181896	t	c	0.0033	0.7335
10:588406	a	g	0.0026	0.8193
1:73767587	t	c	0.0114	0.248
17:36944733	a	g	0.0031	0.7522
20:30200219	t	g	0.0259	0.1736
15:64031585	a	t	0.0102	0.4481
7:10552339	t	c	-0.0503	0.1263
5:41193918	a	g	-0.0032	0.8455
7:54864386	c	g	-0.0037	0.864
5:77590012	a	g	-0.0651	0.3889
16:65817977	a	c	0.0648	0.2769
14:92359022	a	c	0.0045	0.6753
15:91525048	c	g	0.0677	0.3977
11:35875295	t	c	0.0034	0.7432
13:19560731	t	c	0.0108	0.3004
22:32295986	t	c	-0.0784	0.05882
7:25655051	a	g	0.0187	0.1862
11:339943	t	c	-0.0211	0.3254
2:99738242	t	c	0.0364	0.5655
2:52675882	t	c	0.0044	0.6636
12:38299899	a	c	0.0344	0.3681
11:16909616	a	g	-0.004	0.6961
18:61139559	a	g	-0.0063	0.5278
2:78084637	t	c	-0.0161	0.5828
10:13780219	t	c	-0.0155	0.5496
9:26889895	t	c	-0.0073	0.8356
20:41078600	a	t	0.0102	0.3287
3:187603256	a	g	0.0156	0.2794
13:84277890	a	c	0.0437	0.4193
1:4990770	t	c	-0.0172	0.5081
17:64201588	a	g	0.0735	0.3455
20:2828926	a	g	0.0113	0.617
7:106441694	t	c	0.0083	0.3812
9:139588064	t	c	0.0014	0.9701
10:79365690	t	c	0.0225	0.1176
18:20595102	t	c	0.0074	0.4312
4:127543052	t	c	0.0668	0.1748
10:45221153	t	g	0.0116	0.4631
7:156936896	a	g	0.0055	0.6144
8:42859133	t	c	-0.0257	0.5668
19:13433292	a	c	0.0005	0.9685
2:177631214	c	g	-0.0418	0.1029
20:36345247	a	g	0.0583	0.2905
21:23019453	c	g	-0.0005	0.9922
8:131311129	a	c	-0.0267	0.2869
11:58677616	t	c	-0.013	0.2697
4:93533024	t	c	0.0014	0.9359
4:111025888	t	g	-0.0161	0.1145
4:90247163	t	g	0.0076	0.6768
18:44662310	a	g	-0.0047	0.7516
12:19368236	a	t	-0.0194	0.2308
10:30546670	t	c	0.011	0.3044
8:96112016	t	c	-0.0198	0.6835
1:245781205	c	g	-0.0157	0.1814
10:98014511	a	g	0.0149	0.8706
17:42253519	t	c	-0.0072	0.482
3:176681399	c	g	-0.0179	0.06605
6:84175967	t	c	-0.0398	0.002749
2:117794438	a	c	0.0841	0.02183
2:69833321	a	c	0.0105	0.7645
18:34205245	a	g	0.0057	0.7684
7:54389050	a	g	0.0037	0.7999
7:105573969	t	c	0.0072	0.6747
8:23745976	t	c	0.0126	0.7251
8:5003753	t	g	0.0033	0.9346
8:17037421	t	g	0.0328	0.4099
4:175023542	a	g	0.0329	0.07932
2:188659889	a	g	-0.0161	0.7527
1:208428268	a	g	-0.0011	0.9113
7:23052337	t	c	0.0225	0.7952
3:84602837	a	g	-0.0025	0.8583
11:117210901	t	c	0.0027	0.8199
2:32287180	a	g	-0.0154	0.7029
17:50470884	c	g	0.0501	0.5647
8:34821332	a	g	0.068	0.1332
6:112181248	a	g	0.0045	0.8568
1:116100598	t	c	-0.0037	0.7616
14:65393277	a	g	0.0255	0.7303
10:11300436	t	c	-0.007	0.7408
8:48984524	c	g	0.0078	0.7928
15:78544524	t	c	0.0111	0.2402
6:40732731	a	c	-0.0502	0.4678
5:168745754	t	c	-0.002	0.8393
4:37102177	a	t	0.0505	0.4047
11:124034815	t	c	0.0058	0.5624
1:94501594	a	c	-0.0046	0.6459
5:78169404	t	c	-0.0078	0.4552
1:169270993	t	c	-0.0016	0.8712
14:80938749	t	c	0.0787	0.1191
13:77107135	t	c	0.0173	0.2936
4:6697166	t	c	0.0057	0.6289
4:63582861	a	t	-0.0303	0.1084
12:71812449	a	t	-0.0124	0.1905
6:71074509	t	c	-0.0548	0.5047
17:69432666	t	c	0.0058	0.5574
1:220194310	t	c	0.0042	0.7648
3:81851714	a	g	-0.0155	0.3104
18:49960105	a	g	-0.0023	0.9603
1:87698344	t	g	-0.0113	0.4499
6:133235822	t	c	0	0.9972
2:34289819	a	g	0.0017	0.8592
2:209761421	a	g	0.0408	0.203
6:91322764	a	g	0.0378	0.0602
9:24909217	c	g	0.0019	0.8433
8:28437143	t	c	-0.0222	0.4398
2:151122185	t	c	0.0507	0.3017
22:44014293	a	g	-0.0115	0.2519
7:69901940	t	c	-0.0972	0.1031
2:8382986	a	g	0.0149	0.807
12:74975917	t	c	0.0241	0.1914
12:9905558	a	g	-0.0135	0.2939
4:16278207	c	g	0.0588	0.03992
5:74260519	t	c	-0.0093	0.3456
7:34270287	t	c	-0.0232	0.05854
12:59544511	t	c	-0.0029	0.8626
17:19552660	c	g	0.0189	0.6863
12:92774168	a	g	0.0054	0.5661
14:40887839	a	g	-0.0054	0.5816
5:87825490	t	c	-0.0099	0.297
12:68339869	a	g	-0.0017	0.8788
2:36071189	a	t	0.0136	0.2025
8:5974531	t	g	-0.0003	0.983
22:27977399	t	c	-0.0093	0.6433
21:32195903	a	g	0.0118	0.4417
11:102868989	a	g	0.0183	0.1797
7:139864762	t	c	0.0087	0.7377
9:140661171	t	c	0.0298	0.4632
1:246026947	a	g	0.0085	0.4371
15:51194945	a	c	-0.0019	0.8391
3:139030996	a	g	0.0339	0.6387
1:16456176	a	g	-0.0108	0.4802
12:73216539	a	t	0.0112	0.2516
9:85509048	a	g	0.0539	0.1771
11:8093801	a	g	-0.0003	0.9887
13:57605724	a	g	-0.0095	0.4104
11:79167475	a	g	-0.0303	0.2618
6:74308936	a	g	-0.0043	0.8507
1:162112650	t	g	0.0312	0.02534
14:41229323	a	g	0.0071	0.4531
12:40795586	t	c	-0.0128	0.5065
15:100649976	c	g	0.0137	0.1754
13:40771510	a	g	-0.004	0.7174
7:51446066	t	g	0.0133	0.2732
3:130700027	t	g	0.0086	0.4962
9:127829102	t	c	0.0376	0.0275
14:92658609	c	g	0.0147	0.4666
20:13008498	t	c	-0.0042	0.8597
4:91527341	a	t	-0.0163	0.4014
16:74291224	t	c	-0.0113	0.7252
11:76415468	c	g	0.0137	0.2318
2:78975863	t	c	-0.0073	0.6157
1:185201074	t	c	-0.0041	0.8635
2:160229324	a	g	-0.0057	0.8336
3:160830404	a	g	-0.0382	0.1511
3:99010890	t	c	0.0166	0.107
11:69148572	a	g	0.0084	0.3725
9:107720003	t	g	0.0144	0.7808
5:65545227	a	g	0.0524	0.2578
1:168427115	t	c	0.1205	0.00476
3:31919004	c	g	0.0436	0.4657
14:33696725	t	g	0.008	0.403
8:140224463	t	c	0.0009	0.9232
16:4896963	a	g	0.0065	0.7187
15:88984624	t	c	0.0228	0.8189
2:120008556	t	g	0.0035	0.8719
4:82444640	t	c	-0.0169	0.07408
15:48771309	t	g	-0.025	0.1641
22:21347505	t	c	-0.0101	0.4391
7:92851445	t	c	0.0042	0.7696
11:130623038	t	g	-0.0241	0.5503
2:109355430	a	g	0.0349	0.09664
22:43182103	c	g	-0.0337	0.5979
5:36193897	t	c	-0.1192	0.09233
4:86194228	t	g	0.0037	0.7362
3:73554286	t	c	-0.0215	0.06293
3:197151085	a	g	0.0103	0.2824
10:103382207	a	g	0.0149	0.7942
7:22121864	a	g	-0.0075	0.4759
19:12412407	t	c	0.0014	0.9001
7:14830417	t	c	-0.0022	0.8266
7:87628945	a	g	-0.0142	0.2029
3:165384411	t	c	-0.0052	0.7538
7:82866502	a	g	-0.0073	0.4885
14:28410854	a	g	0.0058	0.8715
15:28319592	a	g	0.0002	0.9916
15:24476363	t	g	-0.0019	0.9017
3:144358049	a	c	-0.0064	0.5386
14:94890050	c	g	-0.0062	0.5203
5:159552830	t	c	0.0247	0.01394
1:243803714	a	g	-0.0075	0.4384
8:4642125	a	c	0.0213	0.1199
3:86413968	a	g	0.008	0.4742
10:84448277	t	g	-0.0091	0.662
6:102760656	a	g	-0.0192	0.8017
7:118230920	a	g	-0.0129	0.5951
8:16966134	t	c	-0.0192	0.06607
6:118732779	c	g	0.0183	0.06792
3:119006487	a	g	0.0103	0.3317
20:16624851	t	g	0.0154	0.1094
10:122829941	c	g	0.0088	0.3624
7:107344	t	c	0.0225	0.6091
2:55438227	a	g	-0.0202	0.365
17:73006996	t	c	0.0134	0.1977
13:37913917	a	g	-0.0213	0.3167
20:15829201	t	c	-0.0021	0.9094
11:119185748	a	g	0.035	0.2138
7:130843796	a	t	0.003	0.7779
14:26626401	a	g	-0.0238	0.02462
12:54660427	a	g	-0.0077	0.4072
9:119314116	a	t	-0.0007	0.9679
19:19426609	t	c	-0.0005	0.9615
2:146449062	t	c	-0.0015	0.8906
4:30412086	t	c	-0.0823	0.05482
13:67080312	t	c	-0.0212	0.4712
10:57313274	t	c	-0.009	0.3378
10:17158132	t	g	-0.0083	0.486
13:75926819	t	g	-0.065	0.004855
8:4204695	t	g	-0.0279	0.03992
7:40113222	t	c	-0.0044	0.7088
12:3358783	t	c	-0.0008	0.955
3:66160009	c	g	-0.0084	0.7578
8:115893864	a	g	-0.002	0.8826
20:5289239	a	g	-0.0014	0.8777
5:169029403	a	g	0.0066	0.5098
15:98686706	t	c	0.0008	0.9597
12:83393840	a	g	-0.1146	0.1221
12:6090825	t	c	0.0039	0.7544
16:78030755	a	g	-0.006	0.5419
21:19066960	t	c	-0.0044	0.6537
16:49014642	t	c	-0.0214	0.4543
6:95023849	a	g	-0.0225	0.5246
2:129358157	c	g	0.0149	0.4278
7:157200903	t	c	0.0442	0.3828
4:114109183	c	g	-0.0108	0.3802
2:16030042	t	c	0.0081	0.9226
1:45912262	a	t	-0.0082	0.7939
9:81334016	a	g	0.0117	0.8079
3:147118927	t	c	0.0015	0.9334
1:227245003	t	c	0.0038	0.7664
9:133972065	c	g	-0.1171	0.08511
6:168799425	t	c	0.0008	0.9839
11:41272474	a	t	0.0203	0.2291
5:10784349	a	c	0.039	0.1614
5:30018599	a	t	0.004	0.7676
10:73496174	a	c	0.0471	0.2462
5:4223216	t	g	0.043	0.07879
2:9837880	a	c	0.0022	0.8717
5:33471656	a	t	0.0031	0.7591
8:141155509	t	c	-0.0445	0.2212
11:37968591	t	c	-0.0283	0.06654
3:194794216	c	g	0.0045	0.6887
6:28153897	t	g	0.0086	0.4025
3:168915188	a	g	0.2206	0.01283
4:138709185	a	g	0.0524	0.1616
11:62890072	t	c	0.002	0.8791
1:219713864	c	g	0.0056	0.5715
6:5112394	c	g	0.0434	0.1106
6:1980769	t	c	0.0139	0.1739
19:31579537	a	g	-0.025	0.5542
8:10386380	t	c	-0.0025	0.814
16:9407381	a	g	0.0197	0.04713
16:61971435	a	t	-0.0111	0.3701
21:47242196	a	g	0.0051	0.6732
13:57656545	t	g	-0.0007	0.9398
15:68659450	t	c	-0.0509	0.2512
4:29860882	c	g	-0.0106	0.5404
6:122473766	t	c	0.0117	0.2346
19:48924963	a	g	-0.0147	0.1112
8:11631756	t	c	0.1452	0.03479
8:89156810	t	g	-0.0157	0.4846
1:202904897	a	c	-0.0089	0.6082
14:61081584	a	g	-0.033	0.2099
13:83019479	a	g	0.088	0.1615
19:16762042	t	c	-0.0011	0.9461
4:102622486	a	g	-0.0133	0.2012
2:145107459	t	c	0.065	0.03388
8:43241176	c	g	-0.0025	0.852
2:5138256	a	g	-0.0059	0.7974
11:54868679	c	g	0.0032	0.8335
12:95329834	t	c	-0.0456	0.04656
3:65727052	t	c	0.0061	0.5541
13:71263665	a	g	-0.0114	0.3187
9:23378254	c	g	-0.057	0.04864
4:91962630	a	g	-0.0195	0.1791
18:34115469	t	c	-0.0198	0.5897
12:14564211	a	g	0.0084	0.6884
2:216207293	t	g	-0.0854	0.097
1:57388628	t	c	0.0179	0.5037
12:93318808	t	c	0.016	0.2535
19:3826034	a	c	0.0131	0.2672
6:78251625	a	g	0.0456	0.2208
4:28943357	a	g	0.0102	0.3381
4:32533774	t	c	0.0133	0.2832
13:35480974	c	g	0.0272	0.4693
6:35395618	t	c	0.001	0.9219
2:103231077	a	g	0.0067	0.8286
16:50961733	t	g	0.0125	0.6814
12:110273040	c	g	-0.0361	0.2891
4:66702498	t	c	-0.0105	0.3157
17:37513941	a	g	-0.0034	0.7955
10:115549191	c	g	0.0017	0.8579
7:89435893	t	g	0.0005	0.9779
17:44121469	t	c	0.0215	0.3696
10:2728117	t	c	0.0049	0.6408
9:4395032	a	g	0.0783	0.4297
7:72990626	c	g	0.0004	0.9914
4:38800575	a	g	-0.0427	0.2911
7:67663239	c	g	0.0052	0.6147
14:43716046	a	t	0.016	0.4085
6:62250940	a	c	-0.0605	0.4287
2:1166927	a	g	-0.0136	0.2101
5:82506137	t	c	0.0072	0.9167
7:18221590	a	g	0.0014	0.9643
16:58652314	t	g	0.0164	0.08562
7:6653036	a	t	-0.0007	0.9452
9:13802859	t	c	-0.0029	0.7568
2:140543147	t	c	0.0015	0.8873
3:41952445	a	c	-0.0168	0.3497
14:22528215	a	g	-0.0014	0.8809
11:7900472	t	c	0.0258	0.04927
8:49266327	a	c	0.0018	0.8481
5:24956854	t	c	-0.0039	0.6773
5:178432434	a	g	0.0013	0.8925
1:55366346	t	c	0.0087	0.4339
2:231308047	t	c	-0.0105	0.4188
5:93095784	t	c	-0.0273	0.1656
5:160962283	a	t	-0.0214	0.09985
7:15393980	c	g	-0.0116	0.6821
15:82537049	c	g	-0.0091	0.3312
22:41569043	a	g	0.0047	0.732
6:37281335	t	g	0.0142	0.3175
17:290471	a	g	0.0052	0.8861
5:122917860	t	c	-0.0023	0.8112
4:115180089	t	c	0.0048	0.674
13:32000616	c	g	-0.0048	0.7499
10:121963319	t	g	0.0016	0.9011
2:209799152	t	g	-0.0169	0.09525
22:47483925	t	c	0.054	0.3741
20:9693749	t	c	0.0099	0.4817
9:134059200	a	g	0.019	0.5497
3:139808491	a	g	-0.0109	0.8821
4:142102145	t	c	-0.0016	0.8716
1:235740251	t	c	0.0158	0.1415
19:45329438	a	g	-0.0226	0.5212
13:89933122	t	g	-0.0183	0.139
21:19086320	a	g	-0.0081	0.6085
6:96878206	t	c	0.0025	0.8634
12:132177448	t	g	-0.0074	0.4641
8:115383825	t	c	-0.0032	0.747
4:167676846	a	g	0.0008	0.9541
11:60499487	a	g	0.0463	0.1968
7:139006133	a	g	-0.0436	0.2953
4:90606180	a	g	0.0034	0.8909
11:42917690	a	g	-0.0015	0.8899
2:169799010	a	g	0.0196	0.1431
17:71716535	a	g	-0.0143	0.2308
9:133609194	a	g	0.2207	0.01462
15:87779294	t	c	-0.004	0.7551
7:12162027	a	c	-0.0079	0.4014
5:12021859	a	g	-0.0022	0.836
14:33475098	t	c	-0.0097	0.3171
5:153577169	a	g	-0.0036	0.912
2:3232615	t	g	-0.0186	0.7421
13:25923787	a	t	-0.0817	0.1625
3:183345821	t	c	-0.0081	0.4773
15:96731890	a	g	0.0085	0.5015
6:53289630	a	c	0.0099	0.5835
3:84723013	a	g	-0.0379	0.0757
19:1516074	t	c	0.0029	0.9033
8:3148046	t	c	0.0014	0.903
14:30409403	t	c	0.0091	0.4124
5:153000842	c	g	0.0963	0.2005
9:101992309	a	c	0.0715	0.3742
8:104821771	t	g	-0.0039	0.874
19:49286707	a	c	0.0116	0.4363
4:168102122	t	c	0.0053	0.6569
7:3908985	a	g	-0.0051	0.6763
7:38051483	a	g	0.0089	0.3634
18:40170342	a	g	-0.0063	0.6265
4:21775810	a	g	0.0369	0.3285
21:22186320	c	g	0.0296	0.02639
8:118231280	a	g	0.0002	0.986
19:50257550	a	g	-0.023	0.5109
1:54592423	t	c	0.008	0.396
4:126837683	t	c	0.0022	0.9051
1:215056248	t	g	0.0342	0.2428
6:14733033	t	c	-0.0258	0.2396
8:63307240	t	c	0.0279	0.6659
7:13321478	a	c	-0.0526	0.2405
4:123280703	t	c	-0.023	0.3822
16:54252833	a	g	-0.0042	0.7677
3:55738777	t	c	-0.0047	0.626
5:136389726	c	g	-0.0959	0.1592
9:27138062	t	c	0.03	0.2142
8:143630839	t	g	0.0076	0.4464
9:120010560	a	g	-0.0124	0.3003
1:226211314	a	g	-0.018	0.556
3:159647795	a	g	-0.0154	0.1075
4:79880156	t	c	0.0187	0.6983
8:48514983	a	g	-0.0148	0.8157
4:43136529	t	g	0.0025	0.8598
1:225029458	a	g	0.0449	0.172
8:22785159	a	g	-0.0132	0.2395
5:17000709	a	g	-0.0043	0.6546
12:87686505	t	g	0.0278	0.3449
13:104677638	a	g	0.012	0.2459
1:245432546	c	g	0.0124	0.4544
20:20098494	t	c	-0.0097	0.4151
2:23875431	t	c	-0.02	0.09258
3:83108451	a	c	-0.0431	0.3569
11:76523524	a	g	-0.0044	0.757
10:20821759	c	g	-0.0057	0.6919
15:45025915	a	t	-0.0187	0.09136
8:3832527	a	g	-0.0052	0.813
10:7829037	t	c	-0.0096	0.3604
2:212325228	a	g	0.0013	0.8886
12:25147362	a	g	-0.0027	0.7812
5:25040165	c	g	-0.0113	0.2479
2:24280682	t	c	0.0206	0.04254
8:14151407	a	g	0.0001	0.9949
2:25343374	a	g	-0.0232	0.01997
3:63725075	a	g	-0.0133	0.2902
4:126812299	a	g	0.0007	0.9812
15:39634303	t	c	0.002	0.8299
2:132612377	t	c	0.0458	0.04392
15:27897358	a	c	-0.0061	0.5059
8:9604182	a	c	-0.14	0.07593
4:163653694	t	c	0.0393	0.508
4:20124255	a	g	0.0046	0.7159
1:167368300	c	g	0.0135	0.5245
14:99321663	a	t	0.0132	0.4386
19:33676194	a	c	-0.016	0.1484
6:115483833	t	c	0.0141	0.5535
14:52979292	t	c	0.0183	0.2841
15:65306737	t	c	0.017	0.1126
11:39157079	t	c	0.019	0.1882
1:208128822	t	c	0.0173	0.1736
9:72666921	a	t	-0.0295	0.01686
15:76870963	t	c	-0.0191	0.04565
13:21027556	c	g	-0.0137	0.1403
17:33794859	a	g	-0.002	0.9011
14:23667654	t	g	-0.0325	0.01152
19:57242922	a	g	0.0307	0.3534
18:66910968	t	c	0.0069	0.4516
4:92163756	a	g	0.0147	0.1759
3:80412010	t	c	-0.0029	0.8131
3:29834703	t	c	-0.0197	0.08217
1:159608821	t	c	-0.0637	0.04403
6:46387868	c	g	-0.0022	0.9404
8:61497559	a	g	0.0243	0.07668
6:143913165	a	g	-0.0029	0.7708
7:110022239	c	g	-0.0069	0.525
10:115956029	a	g	0.0143	0.3615
4:83407602	t	c	0.1469	0.161
10:126872826	a	t	0.063	0.3805
2:34725830	t	c	-0.0416	0.5287
13:66804007	a	t	0.0077	0.466
17:66076995	t	c	-0.0705	0.167
10:55247985	t	c	0.0004	0.9688
20:59022494	t	c	0.0222	0.06906
4:144432577	a	t	0.0062	0.5225
1:18458855	t	c	0.003	0.7543
18:4691652	a	g	-0.0143	0.3173
14:65387262	t	c	-0.0002	0.9891
1:234254182	t	c	0.0945	0.3646
13:48849309	a	t	-0.0125	0.588
14:98745219	c	g	-0.0208	0.1219
11:90080097	a	g	-0.0933	0.1113
16:4862425	t	c	0.0213	0.1231
2:83656820	t	c	-0.0178	0.413
4:43026632	a	g	-0.0049	0.6901
7:129350170	a	c	0.0044	0.6943
13:74911364	a	g	0.0018	0.9086
7:42345067	a	g	-0.0096	0.8368
3:197328496	c	g	-0.0351	0.6707
3:197313042	t	c	-0.0068	0.5312
3:103474073	c	g	0.0219	0.1273
12:71959374	a	g	-0.0351	0.412
20:34217626	c	g	0.013	0.4265
9:79755660	t	c	-0.0475	0.2634
1:163449072	a	g	0.0062	0.5644
11:26083007	t	c	-0.0162	0.3215
8:125285976	t	c	0.0198	0.1943
19:38892665	c	g	0.0227	0.475
4:137164030	c	g	0.0065	0.6803
10:133114314	a	c	-0.0238	0.4247
6:109946451	c	g	0.0124	0.4919
22:47508573	t	c	-0.0087	0.3509
18:61168845	t	c	-0.0062	0.5459
14:94755492	a	g	0.0052	0.9004
1:21857652	a	g	0.0086	0.4169
1:99465323	a	c	-0.0161	0.3149
2:20487659	t	c	0.0029	0.9656
8:11608336	t	g	0.0187	0.06616
5:122771612	t	c	0.0763	0.04162
15:70221718	t	c	0.0084	0.6549
6:161861072	t	c	-0.0007	0.9845
1:51585556	a	g	0.0066	0.7651
17:43888866	t	c	0.0112	0.3451
6:122277876	a	c	0.0057	0.5985
8:142318275	a	g	0.0127	0.6763
4:183299190	a	c	-0.0087	0.7585
15:96776487	a	t	0.0137	0.1441
22:22707576	a	t	-0.0144	0.3883
5:100840759	a	g	0.0135	0.1997
1:53008441	a	t	-0.0159	0.1654
10:35186721	t	c	-0.0031	0.7552
2:226375537	a	g	0.0029	0.761
2:124524733	a	g	0.0056	0.6757
16:54695337	a	g	0.0041	0.7928
15:26076636	a	g	-0.0067	0.6178
19:31934067	a	g	-0.0008	0.991
6:33415867	c	g	-0.105	0.1269
4:7124271	t	c	-0.0028	0.8189
1:43149888	a	g	-0.0042	0.6897
14:23717234	t	g	-0.0182	0.1271
6:163300025	t	c	0.0009	0.9202
6:44507083	a	g	0.0311	0.1348
2:42615689	t	g	-0.0111	0.265
5:118193487	c	g	-0.0158	0.7445
2:3865196	t	c	-0.0215	0.07368
4:22350344	a	g	-0.0202	0.04736
4:65228685	c	g	0.0372	0.2313
1:119909416	a	t	-0.0319	0.4113
2:75781309	t	g	0.0157	0.4686
18:35348316	a	c	-0.0356	0.4101
7:6242655	t	c	-0.028	0.5466
10:105337294	c	g	-0.006	0.5362
11:6090332	t	c	0.0022	0.8341
14:43720194	t	c	-0.0018	0.9704
14:63220252	a	g	-0.0059	0.6871
7:114079864	a	g	-0.0355	0.6379
12:69338637	c	g	0.0096	0.3206
9:25794326	t	g	-0.0103	0.5883
3:108847865	a	g	-0.0089	0.5077
14:34058356	a	g	-0.0081	0.6618
18:67544033	a	c	0.0303	0.1304
17:1637777	t	g	0.0398	4.6e-05
17:71555250	t	g	-0.022	0.425
8:18809529	t	c	-0.0068	0.5988
8:23404129	a	g	0.0076	0.6424
5:96604305	a	g	0.0141	0.1319
12:10764014	a	g	0.0221	0.1108
7:90137815	t	g	0.0231	0.2733
9:105794413	a	t	0.0076	0.658
14:80841356	t	c	0.0407	0.2526
5:23527559	a	g	0.0116	0.767
10:84565780	a	g	0.0011	0.9638
4:145431497	a	g	-0.0157	0.1002
1:69154816	a	g	0.0068	0.7767
16:81398635	t	c	0.0134	0.3451
4:61303520	a	c	0.0325	0.1678
9:137724649	a	g	0.0308	0.2594
11:104857234	c	g	0.0151	0.2901
19:6491876	t	g	0.0027	0.8892
12:93056065	a	g	-0.0325	0.0745
5:31951454	t	c	-0.0155	0.1587
11:80209292	t	g	-0.0059	0.7133
16:86692767	c	g	-0.056	0.04587
16:48822597	t	c	-0.0123	0.2413
15:22972958	t	g	0.0038	0.8195
1:35250457	t	c	0.0348	0.5276
14:35308850	a	c	0.0073	0.4497
3:30838095	t	c	0.0023	0.962
3:1722624	a	g	-0.0152	0.7582
4:12750487	t	c	0.0112	0.5466
10:104543883	a	g	0.0103	0.366
12:23319344	a	c	0.033	0.2113
11:123342750	t	c	-0.0195	0.05515
1:234438434	a	g	0.0381	0.05115
11:85703749	a	g	0.0171	0.2617
3:193785863	a	c	-0.0217	0.1032
10:2316974	t	c	-0.0158	0.2942
9:104523092	t	c	-0.0078	0.4461
4:20842730	t	c	-0.004	0.8551
7:152185379	c	g	0.0063	0.8657
16:84550564	c	g	0.0102	0.2981
3:193039883	a	g	-0.0148	0.3222
19:41257046	t	g	0.0053	0.758
16:12385806	t	g	0.0056	0.5615
3:50727896	a	g	0.0134	0.6216
7:12658287	t	c	-0.0107	0.4496
16:11312173	a	c	0.0004	0.9699
10:36443270	a	g	-0.0004	0.9864
8:11800876	t	c	0.0261	0.655
3:284008	a	g	-0.0174	0.3873
7:14067886	t	c	0.0516	0.1053
14:99331035	c	g	-0.0077	0.4254
8:42773824	t	c	-0.0089	0.8594
17:62662650	a	g	-0.0113	0.4698
8:20255666	c	g	-0.0015	0.929
12:84168226	t	c	-0.0071	0.5115
2:109518344	a	g	0.0438	0.4243
1:87020950	t	c	-0.0842	0.1145
3:158698123	a	g	-0.0287	0.5686
9:83041867	a	g	-0.0019	0.8857
3:77433094	t	c	0.0106	0.8571
1:158701321	a	c	0.0221	0.6667
1:189622514	a	t	-0.009	0.3366
6:93706426	a	g	0.006	0.7986
4:186877917	a	g	-0.0235	0.5254
22:29137157	a	g	-0.0131	0.2891
2:128866356	t	g	-0.0128	0.3808
20:18766752	a	g	0.0074	0.4469
19:29752956	c	g	0.0022	0.9344
5:52264153	a	c	0.0113	0.267
11:131110711	a	g	-0.0156	0.09213
13:59434138	a	g	0.0052	0.7109
11:64724402	t	c	-0.0566	0.2145
22:36663333	a	g	-0.0315	0.05543
16:78705401	t	c	-0.0113	0.2159
9:134561234	t	c	-0.0335	0.05377
14:57318956	a	g	-0.0009	0.9267
9:679970	t	c	-0.0025	0.9246
9:23587811	a	c	0.0002	0.9845
12:49273396	t	c	-0.0154	0.09058
8:125951173	t	c	0.0165	0.5698
11:123848598	a	g	0.0026	0.8073
3:8187584	c	g	0.0059	0.5442
7:46822364	t	c	-0.0205	0.4992
3:138995434	a	g	-0.0163	0.3195
7:48488737	c	g	-0.0087	0.8312
6:110663656	t	c	0.0217	0.2332
5:102715730	a	g	-0.0043	0.8148
8:102694751	a	g	0.015	0.2818
1:34303001	t	c	0.0095	0.364
5:115661306	a	g	-0.0152	0.4892
6:36984814	t	c	-0.0092	0.3536
1:217720719	t	c	-0.0062	0.7666
5:89793213	t	c	-0.0018	0.8632
14:86134164	t	c	0.0038	0.8386
5:52584810	c	g	0.0066	0.5558
3:125465458	t	g	-0.0397	0.3674
1:71744693	t	g	0.0572	0.4099
8:73473612	a	g	-0.0032	0.9163
14:53684100	t	g	-0.0072	0.9195
3:41873740	t	c	0.0224	0.2275
8:6358987	c	g	0.0104	0.385
2:43343296	t	g	0.0104	0.3781
19:53893180	a	g	0.0699	0.07303
5:86197688	t	c	-0.0002	0.989
5:30372706	t	c	0.0409	0.6291
7:54767941	a	t	0.0069	0.5046
2:170599803	t	c	0.0223	0.1822
10:86743785	a	g	-0.0139	0.1392
16:65812859	t	g	0.0059	0.7295
11:81819969	t	c	0.013	0.4894
2:185411685	a	t	-0.0018	0.853
8:122635520	c	g	0.0013	0.9093
10:43227272	t	c	0.0182	0.2991
12:123803087	t	c	0.008	0.6328
5:113281237	a	g	-0.0067	0.5198
12:26184059	a	t	-0.0512	0.6177
7:19495237	a	g	0.0564	0.04194
1:237144611	c	g	0.0083	0.4804
4:183705802	a	c	0.0143	0.5872
19:10168212	a	t	0.0149	0.4356
12:116045951	a	c	-0.0011	0.9107
1:29794566	c	g	-0.0579	0.1565
9:91884684	a	g	0.0421	0.3666
4:53386841	a	g	-0.016	0.6304
3:8832735	t	c	0.0005	0.9624
6:95353365	t	c	-0.0547	0.2429
16:412974	a	g	0.0138	0.2413
18:66610064	c	g	0.0089	0.4935
9:108966476	t	c	-0.0225	0.4488
1:38735619	t	g	0.0029	0.7917
1:37345348	t	c	0.0068	0.7415
2:76717114	t	c	0.0111	0.5794
4:75145414	a	t	0.0077	0.5254
11:128491945	t	c	0.0115	0.4062
15:70292574	t	g	0.0229	0.3211
12:120416223	t	c	0.0526	0.4324
1:15042454	t	c	0.0001	0.9979
10:92865649	t	c	-0.0001	0.9951
5:99518956	t	c	-0.0403	0.4086
5:16917902	t	c	-0.0113	0.2352
6:137593061	t	c	0.0054	0.6141
7:24882608	t	c	0.0833	0.1796
17:63571205	a	g	-0.0054	0.7417
5:179258523	a	g	0.0047	0.6395
6:72511161	a	c	-0.0031	0.7362
7:68433567	t	c	0.0262	0.4633
14:34252576	t	c	-0.0034	0.7355
9:79477571	c	g	0.0019	0.8905
2:47322170	t	c	-0.001	0.9152
20:19341841	t	c	-0.0069	0.4534
10:122454734	t	g	-0.0129	0.1766
9:111886847	t	g	0.0137	0.3956
2:76317926	c	g	0.075	0.1564
11:103264500	t	c	-0.0089	0.3678
19:55148045	a	g	0.0004	0.9881
21:47594752	t	c	0.0071	0.6454
3:66319032	t	c	0.0128	0.6008
13:97282672	a	g	0.0563	0.05068
14:44652926	a	c	-0.0007	0.9674
15:79319541	a	t	0.0038	0.6874
4:146760933	t	g	0.0238	0.6703
5:19255313	t	c	0.0197	0.4453
9:24261251	t	c	0.0288	0.5127
16:7955120	c	g	-0.0193	0.05516
4:115147720	a	g	0.0041	0.6946
3:54065004	t	c	-0.0188	0.7044
3:136662529	t	c	0.0012	0.9431
2:174459989	a	g	0.0879	0.01211
19:11759739	a	g	0.0113	0.2662
1:188694491	a	c	-0.0081	0.419
11:34385622	t	c	0.0177	0.1869
11:127102066	t	g	-0.0131	0.2395
20:30801016	t	c	-0.0031	0.7908
2:45451862	a	g	-0.0103	0.553
9:122366977	a	t	-0.0065	0.5429
8:17688852	t	c	-0.0006	0.953
1:28192386	t	g	0.002	0.8761
18:73669201	a	g	-0.0905	0.1326
18:54839106	a	t	-0.0021	0.9162
3:196462501	t	c	0.0199	0.4902
7:90842371	a	g	0.0107	0.416
2:182414358	t	c	0.0087	0.4956
12:21326672	a	c	0.0028	0.792
12:57429975	t	c	0.0023	0.848
6:142006810	t	c	0.0079	0.4702
1:114547663	c	g	0.0388	0.2027
6:108432641	a	t	-0.0094	0.4956
9:106699347	t	c	-0.0804	0.1631
1:41314913	a	c	0.0252	0.3301
2:160767389	t	c	0.0174	0.1105
18:54456027	a	t	0.005	0.6092
8:97648025	a	g	-0.0097	0.3055
4:80908938	t	c	0.0008	0.9453
6:34278808	a	g	-0.0093	0.5697
5:89658181	a	g	0.0007	0.9449
15:93227141	t	c	0.0705	0.1421
17:78576479	t	c	-0.0097	0.6105
12:7251175	c	g	0.0139	0.2162
8:52665553	t	g	-0.012	0.6448
11:94053704	t	c	0.0362	0.2392
8:65223769	a	g	0.0255	0.1356
4:7341124	a	g	0.0076	0.61
18:61249322	t	c	-0.0089	0.3641
11:110487151	t	c	0.008	0.5201
2:85299783	a	c	-0.006	0.5407
4:148204193	a	g	0.0184	0.1421
9:22663104	a	g	-0.0147	0.3287
20:61617945	t	g	0.0826	0.1237
2:150776618	t	c	0.0314	0.02749
13:79674936	a	g	0.0093	0.3169
4:175326635	a	g	0.0084	0.5581
7:103478071	a	c	0.0002	0.9879
8:102829515	a	g	-0.0057	0.5628
9:104646054	a	g	-0.0266	0.2368
4:17807865	t	c	-0.0194	0.701
11:132984302	a	t	-0.0006	0.9518
5:1419007	t	c	0.0045	0.9163
2:119480974	t	c	0.0059	0.6115
8:123277828	t	g	-0.004	0.7001
7:32358300	t	c	0.0247	0.6004
2:67419912	t	c	0.0353	0.4209
5:145755129	a	g	-0.023	0.06337
8:71242719	t	c	-0.0165	0.7955
14:41468389	a	g	0.0126	0.6361
12:24448274	a	t	0.0109	0.8135
1:45950736	a	g	0.0352	0.4056
18:49960237	t	g	0.0107	0.2674
3:32989759	a	c	0.0121	0.6167
17:38143532	t	c	0.0022	0.8127
10:71599777	t	c	0.0134	0.2873
14:52845420	a	g	-0.0247	0.015
13:84079368	t	c	-0.0297	0.4573
5:175320008	t	c	0.0071	0.5278
5:115876701	a	g	0.0256	0.5247
1:23102372	c	g	-0.0173	0.09141
9:114822868	t	c	0.0051	0.6082
20:55358996	a	c	0.0801	0.07596
13:21049288	a	g	0.0062	0.5498
2:169436415	a	g	-0.1033	0.03409
11:24903687	t	c	-0.0026	0.794
2:206829604	a	g	0.0012	0.9034
12:78096531	t	c	-0.0622	0.3018
10:12573862	a	t	-0.006	0.6331
13:112613513	a	g	0.0133	0.1547
10:105222448	t	c	0.0033	0.955
7:1633368	a	g	0.0203	0.0509
2:120696342	a	g	-0.0125	0.8274
8:22219322	t	c	0.0454	0.1526
7:70743033	t	g	-0.0003	0.9748
8:102660569	a	t	-0.0044	0.6523
8:10274827	t	g	-0.0034	0.9331
10:8922423	c	g	-0.0141	0.8582
4:66595521	t	c	0.0558	0.08202
6:131016353	t	c	0.0418	0.07566
4:94900040	t	c	0.0136	0.1618
10:134961673	t	c	-0.0076	0.4883
15:53711258	t	c	0.0495	0.3891
6:163745394	t	c	-0.0016	0.8761
3:7580088	a	c	0.0051	0.5808
13:23412923	a	g	0.0029	0.7558
4:67984636	t	c	0.0405	0.001327
2:139404419	a	g	0.0106	0.413
15:75213523	a	c	-0.0589	0.4376
7:21156006	t	g	-0.0012	0.917
17:12643710	t	c	0.0138	0.7584
7:21952302	a	g	-0.0768	0.3826
15:56278689	t	c	0.013	0.2762
1:229313093	t	c	-0.063	0.342
3:133779083	a	g	0.0188	0.07391
2:135246793	t	c	0.0168	0.2121
14:53803052	a	g	-0.0126	0.1755
13:81011715	a	g	0.0041	0.6561
12:28714502	t	c	0.0126	0.1721
12:15422505	a	t	0.0036	0.7372
9:90658416	a	g	0.0243	0.3479
3:104897612	t	c	-0.0167	0.1434
1:185220930	a	t	0.0027	0.8802
21:46202309	t	c	-0.0059	0.576
11:134068546	c	g	0.0224	0.1226
1:225279474	t	c	0.0084	0.5027
7:28432900	a	g	-0.0158	0.5209
4:24000278	a	g	0.0064	0.5753
4:55494855	c	g	-0.0068	0.5195
13:26450027	a	g	0.0375	0.02684
1:18537154	c	g	0.0093	0.4733
11:42971672	t	c	-0.0032	0.7432
1:42561703	t	c	0.0011	0.9042
17:76926177	a	g	-0.0684	0.1002
9:77018784	a	t	-0.0038	0.6982
8:59272026	t	c	-0.0073	0.5137
6:51822407	a	t	-0.0029	0.8235
8:2422540	a	g	0.045	0.1405
11:105559725	c	g	-0.0044	0.6537
2:196748104	a	g	-0.0297	0.3575
3:146322397	t	c	0.0209	0.6127
13:25088422	c	g	-0.002	0.8375
13:88155298	a	g	-0.0112	0.2627
5:38954629	a	t	-0.0025	0.9562
13:101754963	a	g	-0.0175	0.1191
11:39282254	a	t	0.0215	0.2442
4:7786673	a	g	-0.0117	0.2965
9:525423	a	g	0.0056	0.5642
13:115030714	t	c	-0.0013	0.9105
17:43216281	t	c	0.0087	0.3521
2:62074837	a	g	-0.0105	0.2936
2:179237273	a	g	0.0249	0.6466
17:7447905	c	g	0.0693	0.4678
16:82663839	t	c	0.0121	0.5709
15:36520087	a	c	-0.0117	0.3368
5:136201324	a	g	0.0381	0.229
8:90863821	t	c	-0.0002	0.9955
1:167634645	a	g	0.0016	0.9565
4:117893785	t	c	-0.0128	0.1739
10:18694461	a	t	0.0172	0.4381
12:129198630	t	c	0.0697	0.1797
14:87630544	t	c	0.0087	0.5805
2:72385492	a	g	0.0215	0.325
10:67567291	t	c	0.0117	0.3857
1:208996828	t	c	-0.0019	0.8589
6:153055090	t	g	0.0028	0.7828
8:59869976	t	c	0.0049	0.612
6:38065079	t	c	0.0178	0.3833
1:71509918	c	g	0.0143	0.6222
1:215141605	a	g	0.0138	0.4653
1:160153980	a	g	-0.0017	0.8818
14:69401408	a	c	-0.0249	0.2014
20:61268801	t	c	-0.0184	0.09222
2:84203338	t	c	-0.0746	0.3662
12:29204651	c	g	-0.014	0.7396
17:34002830	t	c	-0.0263	0.03177
6:142562457	t	g	0.002	0.8643
1:4472124	t	c	-0.0122	0.3701
3:19908393	a	g	-0.0042	0.7719
17:18830123	t	g	-0.0243	0.1066
16:83891089	a	g	0.0267	0.01074
3:39987199	a	g	-0.0069	0.5931
11:134711724	a	g	-0.0124	0.2959
12:3580716	t	c	-0.0833	0.03185
18:59825826	t	c	0.002	0.8434
2:141486763	a	t	0.0146	0.5702
1:15328759	t	c	-0.0038	0.7824
9:130767414	t	g	-0.0278	0.1416
10:66720634	a	c	0.0824	0.2896
3:123282097	a	g	0.0024	0.8148
16:63506262	t	c	0.005	0.7897
3:110707292	a	g	-0.0034	0.7804
3:175778759	a	t	-0.0119	0.2963
9:19480861	t	c	-0.0296	0.6384
4:56122022	a	g	0.0019	0.8864
12:75391443	t	c	0.0025	0.8963
7:128050417	a	g	-0.0007	0.9722
3:178968660	t	c	-0.0046	0.7848
4:22964816	t	c	-0.1348	0.1492
2:152884274	a	g	0.0582	0.1204
3:125153272	a	g	-0.1492	0.1221
2:53077894	a	g	-0.0016	0.9315
6:156848911	t	c	-0.0112	0.2877
9:87177321	t	c	0.0046	0.6343
10:86679196	a	g	-0.012	0.1905
5:44507248	a	t	0.0015	0.9051
6:40420960	c	g	0.0083	0.4936
1:83717008	t	g	-0.0088	0.3696
3:5722634	t	c	-0.0088	0.8144
4:105505870	c	g	0.0168	0.08608
4:174883785	t	c	0.0055	0.6643
4:121649236	a	g	-0.0528	0.1376
10:71945333	a	c	-0.0028	0.7859
4:60982318	a	c	-0.0213	0.3341
20:60954501	t	c	0.0063	0.5339
2:197875225	a	g	0.0623	0.02262
11:118559709	a	g	0.0074	0.4759
20:62208446	a	g	-0.0715	0.2153
5:22171221	t	c	-0.0021	0.8348
9:100890738	c	g	0.0847	0.1644
2:50678232	t	g	0.0052	0.6937
6:132041883	a	g	-0.0001	0.9946
9:35300109	a	c	0.0263	0.032
2:23003153	t	c	0.0148	0.3171
8:107904146	t	g	0.0028	0.7611
6:91438507	t	c	0.0177	0.4862
5:77874443	c	g	-0.003	0.7648
1:213781198	a	g	-0.0047	0.6632
4:100125868	a	g	0.0017	0.9243
12:32203184	a	c	-0.0041	0.6855
8:38498845	t	c	0.018	0.2446
5:13606027	a	g	-0.0118	0.3346
15:33402404	a	g	-0.0165	0.1168
15:99113377	t	c	-0.0007	0.9423
4:131844843	a	g	0.0015	0.9191
7:51465250	t	g	-0.034	0.06324
4:188538183	a	t	0.0032	0.9122
6:166703881	a	g	-0.0003	0.9877
11:100642577	t	c	-0.0044	0.7295
2:144770389	a	g	0.0122	0.5813
15:83585847	t	c	-0.001	0.928
13:50502901	t	c	-0.015	0.3571
8:15210669	t	c	-0.0082	0.5933
5:4185203	t	c	0.0737	0.2134
10:32394671	a	c	0.0283	0.263
7:21997366	a	g	-0.1152	0.07723
14:28142642	t	c	0.0165	0.2152
7:52752716	a	g	-0.0061	0.5203
4:5738876	t	c	-0.0155	0.6937
17:53409162	a	g	0.0095	0.3447
16:53459745	a	g	-0.0177	0.06674
7:84652502	t	c	-0.006	0.5386
3:55170644	a	c	0.0095	0.5616
12:63992719	a	c	0.003	0.7733
1:241027058	a	g	0.0037	0.7104
19:38456353	t	c	0.0016	0.8777
11:55776653	a	t	-0.0405	0.1048
22:18425224	t	c	0.0227	0.4972
1:217235360	a	g	-0.004	0.6998
14:88981211	a	c	0.0063	0.5391
12:66142229	a	t	-0.0086	0.3717
15:87444633	t	c	-0.0081	0.7704
1:218883845	c	g	0.1292	0.0665
5:13662405	t	c	-0.0223	0.5141
1:217104961	a	c	0.0324	0.626
7:15880255	t	g	0.0011	0.9391
21:27471711	t	c	0.0321	0.04453
4:174447362	a	c	0.0054	0.681
2:138607187	a	g	0.0002	0.9922
10:54346964	c	g	-0.0084	0.6209
20:59246260	a	g	-0.0036	0.865
7:130935409	a	t	0.0097	0.6335
8:118412073	t	g	-0.0035	0.8868
16:51165628	a	g	0.0033	0.9297
6:52340635	c	g	0.0118	0.776
4:5963194	a	g	-0.0059	0.6137
21:25686430	a	g	0.0068	0.884
3:183744923	a	g	-0.0063	0.5846
8:142636501	a	t	0.0055	0.6392
8:82754522	c	g	0.0075	0.4403
15:61165231	t	c	-0.0008	0.956
7:46981309	c	g	0.0129	0.4991
7:41598756	t	c	-0.0068	0.9217
10:21693279	t	c	-0.0139	0.4824
12:113953991	t	c	0.0423	0.1142
5:113700382	a	g	0.0013	0.8989
12:105366504	t	c	0.0274	0.1355
9:114469156	c	g	-0.0247	0.3663
12:15247329	t	c	-0.0037	0.747
1:245939923	a	t	-0.0127	0.2341
10:12245601	a	g	0.0025	0.8451
2:187513810	t	c	-0.0223	0.03371
17:19535920	a	c	0.0066	0.4878
5:91225258	a	t	-0.0043	0.7952
6:41627043	a	c	0.0023	0.928
7:125126117	t	c	0.0101	0.3744
22:27894817	c	g	-0.0163	0.1132
12:9406289	c	g	0.0036	0.7116
5:9833080	t	c	0.0215	0.06342
2:85034966	c	g	-0.0054	0.8532
4:187103800	a	g	-0.0047	0.6261
7:64369081	a	g	-0.0065	0.4839
6:83063512	a	t	0.0924	0.05416
12:54377334	t	c	-0.0324	0.3032
5:168667660	t	g	0.0025	0.7904
1:240564117	a	c	-0.006	0.7135
10:26302619	t	c	-0.002	0.8264
5:82461451	a	g	0.0167	0.1139
13:102420392	t	c	0.0438	0.598
5:160541799	a	g	0.0146	0.5263
3:186411207	t	c	0.087	0.2007
22:36470151	a	g	0.0506	0.4591
5:24314712	t	c	-0.0049	0.6903
20:25071513	a	g	0.0161	0.5011
7:17806179	c	g	-0.0511	0.1628
15:80950604	t	c	-0.0076	0.6965
3:9298682	c	g	0.0846	0.2606
6:96451169	t	c	-0.028	0.04126
1:33652192	a	c	0.011	0.3205
17:5965400	a	g	-0.0397	0.386
8:49920994	a	g	0.0019	0.8485
12:66177919	a	g	0.0044	0.7852
8:19804999	a	g	-0.0627	0.06404
13:99209260	t	c	-0.0022	0.9238
16:88615951	a	g	-0.0017	0.9076
9:138616854	a	g	-0.0417	0.4179
1:97738578	t	g	0.0359	0.09098
20:32655512	t	c	-0.0209	0.7897
5:178265002	a	t	-0.0171	0.07853
16:7535260	a	c	-0.0122	0.223
9:37735123	a	g	0.0077	0.4804
10:34334251	t	g	0.0048	0.8824
9:121859198	t	g	-0.0039	0.9597
18:47841643	a	g	0.0339	0.2149
22:28317118	t	g	0	0.9985
1:31772571	a	g	-0.003	0.7633
3:175811705	t	c	-0.0092	0.3388
18:70871385	t	c	0.0241	0.3697
16:82330933	a	g	-0.0162	0.1979
5:153611248	a	g	-0.0037	0.7322
2:175352058	t	g	0.0023	0.8248
17:12811622	t	g	0.0238	0.4851
7:81833812	a	g	0.0105	0.423
3:137034033	t	c	0.0386	0.2722
7:7892249	a	g	-0.007	0.7094
20:16082005	t	c	0.003	0.9098
8:106114928	a	c	-0.0009	0.9273
2:152912943	t	c	0.0292	0.0032
10:2785755	a	g	-0.0134	0.8682
7:151561325	a	g	-0.0373	0.6088
[truncated: 1,046,576+ more rows]
